# Supplementary material for: Nivolumab and ipilimumab in recurrent or refractory cancer of unknown primary: a phase II trial
Source: Nat Commun. 2023 Oct 24;14:6761. doi: 10.1038/s41467-023-42400-5 (PMC10598029; doi:10.1038/s41467-023-42400-5)
Supplement: Supplementary file 5 — Supplementary Data 2 [file 41467_2023_42400_MOESM5_ESM.xlsx]

## Sheet: Supplementary Data 2
Supplementary Data 2. Genomic regions targeted by the CheCUP panel (hg19).
Gene	Chr	Start	End	Strand	hotspot region size (bp)
NOTCH2	1	120496058	120496358	-	300
ATM	11	108173487	108173787	+	300
ATM	11	108186639	108186939	+	300
ATM	11	108200923	108201221	+	298
ATM	11	108205645	108206005	+	360
KRAS	12	25380138	25380432	-	294
KRAS	12	25398148	25398448	-	300
KMT2D	12	49426568	49426868	-	300
KMT2D	12	49434412	49434712	-	300
POLE	12	133210778	133211078	-	300
POLE	12	133225466	133225766	-	300
LATS2	13	21619964	21620264	-	300
BRCA2	13	32906906	32907206	+	300
BRCA2	13	32972302	32972602	+	300
RB1	13	48916702	48917002	+	300
SMAD3	15	67473494	67473794	+	300
PLCG2	16	81941928	81942228	+	300
TP53	17	7579626	7579986	-	360
TP53	17	7579240	7579660	-	420
TP53	17	7578307	7578727	-	420
TP53	17	7578113	7578353	-	240
TP53	17	7577433	7577673	-	240
TP53	17	7576937	7577237	-	300
TP53	17	7576769	7577009	-	240
TP53	17	7576566	7576745	-	179
TP53	17	7573859	7574099	-	240
TP53	17	7572847	7573087	-	240
SUZ12	17	30300117	30300417	+	300
TOP2A	17	38564632	38564932	-	300
SETBP1	18	42530165	42530465	+	300
STK11	19	1206877	1207177	+	300
STK11	19	1218307	1218607	+	300
STK11	19	1221155	1221455	+	300
SMARCA4	19	11098291	11098531	+	240
SMARCA4	19	11143989	11144289	+	300
JAK3	19	17945556	17945856	-	300
ERCC2	19	45856396	45856696	-	300
IDH1	2	209112938	209113238	-	300
GNAS	20	57484291	57484591	+	300
SMARCB1	22	24133832	24134132	+	300
CHEK2	22	29089912	29090212	-	300
SOX10	22	38369643	38369943	-	300
PBRM1	3	52675865	52676165	-	300
PIK3CA	3	178935939	178936239	+	300
TET2	4	106157807	106158107	+	300
TET2	4	106164680	106164980	+	300
FBXW7	4	153245290	153245590	-	300
FAT1	4	187538945	187539245	-	300
SDHA	5	223490	223790	+	300
TERT	5	112	410	-	298
MAP3K1	5	56180392	56180692	+	300
HLA-A	6	29911002	29911302	+	300
SMO	7	128846246	128846546	+	300
BRAF	7	140452983	140453283	-	300
CDKN2A	9	21970903	21971263	-	360
NOTCH1	9	139404269	139404569	-	300
BCOR	X	39914513	39914813	-	300
BCOR	X	39921278	39921578	-	300
BCOR	X	39922883	39923183	-	300
KDM6A	X	44922624	44922924	+	300
RBM10	X	47034299	47034599	+	300
AR	X	66766389	66766629	+	240
BCORL1	X	129148017	129148317	+	300
BCORL1	X	129185672	129185972	+	300
