# Supplementary material for: Nivolumab and ipilimumab in recurrent or refractory cancer of unknown primary: a phase II trial
Source: Nat Commun. 2023 Oct 24;14:6761. doi: 10.1038/s41467-023-42400-5 (PMC10598029; doi:10.1038/s41467-023-42400-5)
Supplement: Supplementary file 6 — Supplementary Data 3 [file 41467_2023_42400_MOESM6_ESM.xlsx]

## Sheet: Supplementary Data 3
Supplementary Data 3. List of CheCUP panel probes.
Product	Reference	Manufacturing ID	Sequence Name	Bases	Modifications and Services	Sequence
xGen™ Lockdown™ Probe, 96 rxn	229149529	436206681	NOTCH2(4853)_16a.1_2.1_2	120	5' Biotin Standard Desalting	/5Biosg/ATC ATA CGT TTA TAC CTC CTA TAG TAA AAA GTT TTG TCT TCT TTC AGA TAT AAG TGT CTC TGT GAT GCA GGC TGG GTT GGC ATC AAC TGT GAA GTG GAC AAA AAT GAA TGC CTT TCG AAT
xGen™ Lockdown™ Probe, 96 rxn	229149530	436206682	NOTCH2(4853)_16a.1_2.1_3	120	5' Biotin Standard Desalting	/5Biosg/TGT GAT GCA GGC TGG GTT GGC ATC AAC TGT GAA GTG GAC AAA AAT GAA TGC CTT TCG AAT CCA TGC CAG AAT GGA GGA ACT TGT GAC AAT CTG GTG AAT GGA TAC AGG TGT ACT TGC AAG
xGen™ Lockdown™ Probe, 96 rxn	229149531	436206683	NOTCH2(4853)_16a.1_2.1_4	120	5' Biotin Standard Desalting	/5Biosg/CCA TGC CAG AAT GGA GGA ACT TGT GAC AAT CTG GTG AAT GGA TAC AGG TGT ACT TGC AAG AAG GGC TTT AAA GGT GAA AAC AAA AGT ACA TCT TTC TGC GTC TGC TCT TTG TCT TCT TGT
xGen™ Lockdown™ Probe, 96 rxn	229149532	436206684	NOTCH2(4853)_16a.1_2.1_5	120	5' Biotin Standard Desalting	/5Biosg/AAG GGC TTT AAA GGT GAA AAC AAA AGT ACA TCT TTC TGC GTC TGC TCT TTG TCT TCT TGT TGT TGC ATA CTG CTT GAC TCA CTT CTT AGT TTC CTT TTC TCT TTT TCA TTC ATT CGT GTA
xGen™ Lockdown™ Probe, 96 rxn	229149533	436206685	ATM(472)_40_4.1_1	120	5' Biotin Standard Desalting	/5Biosg/ATT CAG AAA GAT TTG TTA TAC TCA TTT TGT GTA GGA AAG GTA CAA TGA TTT CCA CTT CTC TTA TTT ACA TTT TCT AAT CCC TTT CTT TCT AGT TTT TAG AAG TAC CCA GAT TTG ACA AAG
xGen™ Lockdown™ Probe, 96 rxn	229149534	436206686	ATM(472)_40_4.1_2	120	5' Biotin Standard Desalting	/5Biosg/TTA TTT ACA TTT TCT AAT CCC TTT CTT TCT AGT TTT TAG AAG TAC CCA GAT TTG ACA AAG AAA ACC CTT TTG AAG GCC TGG ATG ATA TAA ATC TGT GGA TTC CTC TAA GTG AAA ATC ATG
xGen™ Lockdown™ Probe, 96 rxn	229149535	436314545	ATM(472)_40_4.1_3	120	5' Biotin Standard Desalting	/5Biosg/AAA ACC CTT TTG AAG GCC TGG ATG ATA TAA ATC TGT GGA TTC CTC TAA GTG AAA ATC ATG ACA TTT GGA TAA AGA CAC TGA CTT GTG CTT TTT TGG ACA GTG GAG GCA CAA AAT GTG AAA
xGen™ Lockdown™ Probe, 96 rxn	229149536	436314546	ATM(472)_40_4.1_4	120	5' Biotin Standard Desalting	/5Biosg/ACA TTT GGA TAA AGA CAC TGA CTT GTG CTT TTT TGG ACA GTG GAG GCA CAA AAT GTG AAA TTC TTC AAT TAT TAA AGC CAA TGT GTG AAG TAA GAA GAT TAA TTA GTC TGA TAT AAT TCC
xGen™ Lockdown™ Probe, 96 rxn	229149537	436314547	ATM(472)_46_3_1	120	5' Biotin Standard Desalting	/5Biosg/TAA ATT GCA TTT TTC TAA ACA ACG GTA TAG TAA TTC TGT TTA TGA AGG AGT TAT GTG TGT GTA AAA CCC AAA GCT ATT TTC ACA ATC TTT TCT TAT AGA CTA CGA ACA TAT GAA CAC GAA
xGen™ Lockdown™ Probe, 96 rxn	229149538	436206690	ATM(472)_46_3_2	120	5' Biotin Standard Desalting	/5Biosg/GTA AAA CCC AAA GCT ATT TTC ACA ATC TTT TCT TAT AGA CTA CGA ACA TAT GAA CAC GAA GCA ATG TGG GGC AAA GCC CTA GTA ACA TAT GAC CTC GAA ACA GCA ATC CCC TCA TCA ACA
xGen™ Lockdown™ Probe, 96 rxn	229149539	436206691	ATM(472)_46_3_3	120	5' Biotin Standard Desalting	/5Biosg/GCA ATG TGG GGC AAA GCC CTA GTA ACA TAT GAC CTC GAA ACA GCA ATC CCC TCA TCA ACA CGC CAG GCA GGA ATC ATT CAG GTA CAT TTT TTC CCA GAT TTG GTA AAG CCA TCA CTA GTG
xGen™ Lockdown™ Probe, 96 rxn	229149540	436206692	ATM(472)_46_3_4	120	5' Biotin Standard Desalting	/5Biosg/CGC CAG GCA GGA ATC ATT CAG GTA CAT TTT TTC CCA GAT TTG GTA AAG CCA TCA CTA GTG TAG TGC TGA GGT TAT TTC AGT ATG TTG GTG GAT ATT TAC ACA GCC AGA TAA ACT CTA GAG
xGen™ Lockdown™ Probe, 96 rxn	229149541	436206693	ATM(472)_54.1_4.1_2	120	5' Biotin Standard Desalting	/5Biosg/TAA TTA TTC TAT GCA AGA TAC ACA GTA AAG GTT CAG CGA GAG CTG GAG TTG GAT GAA TTA GCC CTG CGT GCA CTG AAA GAG GAT CGT AAA CGC TTC TTA TGT AAA GCA GTT GAA AAT TAT
xGen™ Lockdown™ Probe, 96 rxn	229149542	436206694	ATM(472)_54.1_4.1_3	120	5' Biotin Standard Desalting	/5Biosg/GCC CTG CGT GCA CTG AAA GAG GAT CGT AAA CGC TTC TTA TGT AAA GCA GTT GAA AAT TAT ATC AAC TGC TTA TTA AGT GGA GAA GAA CAT GAT ATG TGG GTA TTC CGA CTT TGT TCC CTC
xGen™ Lockdown™ Probe, 96 rxn	229149543	436206695	ATM(472)_54.1_4.1_4	120	5' Biotin Standard Desalting	/5Biosg/ATC AAC TGC TTA TTA AGT GGA GAA GAA CAT GAT ATG TGG GTA TTC CGA CTT TGT TCC CTC TGG CTT GAA AAT TCT GGA GTT TCT GAA GTC AAT GGC ATG ATG AAG GCA AGT GTT ACT CAG
xGen™ Lockdown™ Probe, 96 rxn	229149544	436190602	ATM(472)_54.1_4.1_5	118	5' Biotin Standard Desalting	/5Biosg/TGG CTT GAA AAT TCT GGA GTT TCT GAA GTC AAT GGC ATG ATG AAG GCA AGT GTT ACT CAG CCC AAT ATT CTA CCC TGT GCT TGA AAA ACT TAG ACA TAA GCC CCT TGA TGT CAG GAA T
xGen™ Lockdown™ Probe, 96 rxn	229149545	436206696	ATM(472)_59_4_1	120	5' Biotin Standard Desalting	/5Biosg/TGC AAA TAG TGT ATC TGA CCT ATT ATC AAT CAT GTT TAT ACT TTT ATT AGG TGG ACC ACA CAG GAG AAT ATG GAA ATC TGG TGA CTA TAC AGT CAT TTA AAG CAG AAT TTC GCT TAG CAG
xGen™ Lockdown™ Probe, 96 rxn	229149546	436206697	ATM(472)_59_4_2	120	5' Biotin Standard Desalting	/5Biosg/CAG GAG AAT ATG GAA ATC TGG TGA CTA TAC AGT CAT TTA AAG CAG AAT TTC GCT TAG CAG GAG GTG TAA ATT TAC CAA AAA TAA TAG ATT GTG TAG GTT CCG ATG GCA AGG AGA GGA GAC
xGen™ Lockdown™ Probe, 96 rxn	229149547	436206698	ATM(472)_59_4_3	120	5' Biotin Standard Desalting	/5Biosg/GAG GTG TAA ATT TAC CAA AAA TAA TAG ATT GTG TAG GTT CCG ATG GCA AGG AGA GGA GAC AGC TTG TTA AGG TGA GCC TTC CCT TCT CTG GCT TAG CCC TTA GAG TTT TAG TGA TGA AAA
xGen™ Lockdown™ Probe, 96 rxn	229149548	436206699	ATM(472)_59_4_4	120	5' Biotin Standard Desalting	/5Biosg/AGC TTG TTA AGG TGA GCC TTC CCT TCT CTG GCT TAG CCC TTA GAG TTT TAG TGA TGA AAA TTT TTA GTT CAT ATT TTC TTT CTG CTT TAT TTG GGA TTT TGT CTT TAT TTT GAA TAC TTA
xGen™ Lockdown™ Probe, 96 rxn	229149549	436206700	ATM(472)_59_4_5	120	5' Biotin Standard Desalting	/5Biosg/TTT TTA GTT CAT ATT TTC TTT CTG CTT TAT TTG GGA TTT TGT CTT TAT TTT GAA TAC TTA CAA ATG AGG AAG ATT TGT AGA GTA GAA ATG CAT TAT TTT CTA GAA CCA GGC TTT TCT CCA
xGen™ Lockdown™ Probe, 96 rxn	229149550	436206701	KRAS(3845)_3.1_2.1_1	120	5' Biotin Standard Desalting	/5Biosg/ATT TTT TGT TGT TGA GTT GTA TAT AAC ACC TTT TTT GAA GTA AAA GGT GCA CTG TAA TAA TCC AGA CTG TGT TTC TCC CTT CTC AGG ATT CCT ACA GGA AGC AAG TAG TAA TTG ATG GAG
xGen™ Lockdown™ Probe, 96 rxn	229149551	436206702	KRAS(3845)_3.1_2.1_2	120	5' Biotin Standard Desalting	/5Biosg/AAT CCA GAC TGT GTT TCT CCC TTC TCA GGA TTC CTA CAG GAA GCA AGT AGT AAT TGA TGG AGA AAC CTG TCT CTT GGA TAT TCT CGA CAC AGC AGG TCA AGA GGA GTA CAG TGC AAT GAG
xGen™ Lockdown™ Probe, 96 rxn	229149552	436206703	KRAS(3845)_3.1_2.1_3	120	5' Biotin Standard Desalting	/5Biosg/GGA GAA ACC TGT CTC TTG GAT ATT CTC GAC ACA GCA GGT CAA GAG GAG TAC AGT GCA ATG AGG GAC CAG TAC ATG AGG ACT GGG GAG GGC TTT CTT TGT GTA TTT GCC ATA AAT AAT ACT
xGen™ Lockdown™ Probe, 96 rxn	229149553	436206704	KRAS(3845)_3.1_2.1_4	120	5' Biotin Standard Desalting	/5Biosg/TGA GGG ACC AGT ACA TGA GGA CTG GGG AGG GCT TTC TTT GTG TAT TTG CCA TAA ATA ATA CTA AAT CAT TTG AAG ATA TTC ACC ATT ATA GGT GGG TTT AAA TTG AAT ATA ATA AGC TGA
xGen™ Lockdown™ Probe, 96 rxn	229149554	436206705	KRAS(3845)_2_2_1	120	5' Biotin Standard Desalting	/5Biosg/TAA TTT TTC ATA TAA AGG TGA GTT TGT ATT AAA AGG TAC TGG TGG AGT ATT TGA TAG TGT ATT AAC CTT ATG TGT GAC ATG TTC TAA TAT AGT CAC ATT TTC ATT ATT TTT ATT ATA AGG
xGen™ Lockdown™ Probe, 96 rxn	229149555	436206706	KRAS(3845)_2_2_2	120	5' Biotin Standard Desalting	/5Biosg/ATT AAC CTT ATG TGT GAC ATG TTC TAA TAT AGT CAC ATT TTC ATT ATT TTT ATT ATA AGG CCT GCT GAA AAT GAC TGA ATA TAA ACT TGT GGT AGT TGG AGC TGG TGG CGT AGG CAA GAG
xGen™ Lockdown™ Probe, 96 rxn	229149556	436206707	KRAS(3845)_2_2_3	120	5' Biotin Standard Desalting	/5Biosg/CCT GCT GAA AAT GAC TGA ATA TAA ACT TGT GGT AGT TGG AGC TGG TGG CGT AGG CAA GAG TGC CTT GAC GAT ACA GCT AAT TCA GAA TCA TTT TGT GGA CGA ATA TGA TCC AAC AAT AGA
xGen™ Lockdown™ Probe, 96 rxn	229149557	436206708	KRAS(3845)_2_2_4	120	5' Biotin Standard Desalting	/5Biosg/TGC CTT GAC GAT ACA GCT AAT TCA GAA TCA TTT TGT GGA CGA ATA TGA TCC AAC AAT AGA GGT AAA TCT TGT TTT AAT ATG CAT ATT ACT GGT GCA GGA CCA TTC TTT GAT ACA GAT AAA
xGen™ Lockdown™ Probe, 96 rxn	229149558	436206709	KMT2D(8085)_40.2_9.1_1	120	5' Biotin Standard Desalting	/5Biosg/TCC CAT CTT CAG CAG AGT CTG ATG TCA CAC AGT GGG CAG CCC AAA CTG AGC GCT CAG CCC ATG GGC TCT TTA CAG CAG CTT CAG CAG CAG CAG CAG CTG CAA CAG CAA CAG CAA CTT CAG
xGen™ Lockdown™ Probe, 96 rxn	229149559	436206710	KMT2D(8085)_40.2_9.1_2	120	5' Biotin Standard Desalting	/5Biosg/ATG GGC TCT TTA CAG CAG CTT CAG CAG CAG CAG CAG CTG CAA CAG CAA CAG CAA CTT CAG CAG CAG CAG CAG CAG CAG CTA CAA CAG CAA CAG CAA CTT CAG CAG CAA CAG CTT CAA CAG
xGen™ Lockdown™ Probe, 96 rxn	229149560	436206711	KMT2D(8085)_40.2_9.1_3	120	5' Biotin Standard Desalting	/5Biosg/CAG CAG CAG CAG CAG CAG CTA CAA CAG CAA CAG CAA CTT CAG CAG CAA CAG CTT CAA CAG CAG CAA CAG CAG CAG CAG CTT CAA CAA CAG CAG CAG CAA CAG CTT CAA CAG CAG CAA CAG
xGen™ Lockdown™ Probe, 96 rxn	229149561	436206712	KMT2D(8085)_40.2_9.1_4	120	5' Biotin Standard Desalting	/5Biosg/CAG CAA CAG CAG CAG CAG CTT CAA CAA CAG CAG CAG CAA CAG CTT CAA CAG CAG CAA CAG CAG CTA CAA CAG CAA CAG CAA CAA CAA CAG CAG CAG TTT CAA CAG CAG CAG CAA CAG CAG
xGen™ Lockdown™ Probe, 96 rxn	229149562	436206713	KMT2D(8085)_32.1_14_1	120	5' Biotin Standard Desalting	/5Biosg/TCC CGG AAG GCC CTA GAG GTG AAG AAG GAA GAG CTT GGG GCA TCC TCT CCT AGC TAT GGG CCC CCA AAC CTG GGC TTT GTT GAC TCA CCC TCC TCA GGC ACC CAC CTG GGT GGC CTG GAG
xGen™ Lockdown™ Probe, 96 rxn	229149563	436206714	KMT2D(8085)_32.1_14_2	120	5' Biotin Standard Desalting	/5Biosg/CCC CCA AAC CTG GGC TTT GTT GAC TCA CCC TCC TCA GGC ACC CAC CTG GGT GGC CTG GAG TTA AAG ACA CCT GAT GTC TTC AAA GCC CCC CTG ACC CCT CGG GCA TCT CAG GTA GAG CCC
xGen™ Lockdown™ Probe, 96 rxn	229149564	436206715	KMT2D(8085)_32.1_14_3	120	5' Biotin Standard Desalting	/5Biosg/TTA AAG ACA CCT GAT GTC TTC AAA GCC CCC CTG ACC CCT CGG GCA TCT CAG GTA GAG CCC CAG AGC CCG GGC TTG GGC CTA AGG CCC CAG GAG CCA CCC CCT GCC CAG GCT TTG GCA CCT
xGen™ Lockdown™ Probe, 96 rxn	229149565	436206716	KMT2D(8085)_32.1_14_4	120	5' Biotin Standard Desalting	/5Biosg/CAG AGC CCG GGC TTG GGC CTA AGG CCC CAG GAG CCA CCC CCT GCC CAG GCT TTG GCA CCT TCT CCT CCA AGT CAC CCA GAC ATC TTT CGC CCT GGC TCC TAC ACT GAC CCA TAT GCT CAG
xGen™ Lockdown™ Probe, 96 rxn	229149566	436206717	POLE(5426)_43_1_2	120	5' Biotin Standard Desalting	/5Biosg/CTC TGG TCA AAC GGG GCA GAT GGA CCC AGG TTG GAG GAG CCT TCG CTG TGG CAT CCT ACC CCT CTA CCA GGC CGC GAT GGT GCA AAC ACA GCC GCG TTG TCT CAT GTG TTA CAG CAA GAC
xGen™ Lockdown™ Probe, 96 rxn	229149567	436206718	POLE(5426)_43_1_3	120	5' Biotin Standard Desalting	/5Biosg/CCT CTA CCA GGC CGC GAT GGT GCA AAC ACA GCC GCG TTG TCT CAT GTG TTA CAG CAA GAC TCC CAG AAA GCA GGG GGA GCA GAG GAT GAG CAG GAA AAT GAG GAC GAT GAG GAG GAA AGA
xGen™ Lockdown™ Probe, 96 rxn	229149568	436206719	POLE(5426)_43_1_4	120	5' Biotin Standard Desalting	/5Biosg/TCC CAG AAA GCA GGG GGA GCA GAG GAT GAG CAG GAA AAT GAG GAC GAT GAG GAG GAA AGA GAT GGG GAG GAG GAG GAA GAG GCG GAG GAA TCC AAC GTG GAG GAT TTA CTG GAA AAC AAC
xGen™ Lockdown™ Probe, 96 rxn	229149569	436206720	POLE(5426)_43_1_5	120	5' Biotin Standard Desalting	/5Biosg/GAT GGG GAG GAG GAG GAA GAG GCG GAG GAA TCC AAC GTG GAG GAT TTA CTG GAA AAC AAC TGG AAC ATT TTG CAG TTT TTG CCA CAG GCA GCC TCC TGC CAG AAC TAC TTC CTC ATG ATT
xGen™ Lockdown™ Probe, 96 rxn	229149570	436206721	POLE(5426)_32_2_1	120	5' Biotin Standard Desalting	/5Biosg/GGG AGG CCT AAG GCC CTG TGC TGG GAG CTG CAA GCT ACC TGG AAG GTG GCC CCG TCT GTG GGT TCC AGT GTG TCC TGT GAT GTG CTG TAT GTC CGT GTG GCC TTT CAG ATC AGC GAG ACC
xGen™ Lockdown™ Probe, 96 rxn	229149571	436206722	POLE(5426)_32_2_2	120	5' Biotin Standard Desalting	/5Biosg/GGT TCC AGT GTG TCC TGT GAT GTG CTG TAT GTC CGT GTG GCC TTT CAG ATC AGC GAG ACC AGC CAG GCC GGC CTG TTC AGG CTG TGG GCG CTC GTT GGC AGT GAC TTG CAC TGC ATC AGG
xGen™ Lockdown™ Probe, 96 rxn	229149572	436206723	POLE(5426)_32_2_3	120	5' Biotin Standard Desalting	/5Biosg/AGC CAG GCC GGC CTG TTC AGG CTG TGG GCG CTC GTT GGC AGT GAC TTG CAC TGC ATC AGG CTG AGC ATC CCC CGT GTG TTC TAC GTG AAC CAG CGA GTC GCT AAA GCG GAG GAG GGT GCT
xGen™ Lockdown™ Probe, 96 rxn	229149573	436206724	POLE(5426)_32_2_4	120	5' Biotin Standard Desalting	/5Biosg/CTG AGC ATC CCC CGT GTG TTC TAC GTG AAC CAG CGA GTC GCT AAA GCG GAG GAG GGT GCT TCG TAT CGC AAG GTA GGG AGG AGC TGG TGC TGC CTC TGC AGT CAT CTG GGC AGC CTG AGG
xGen™ Lockdown™ Probe, 96 rxn	229149574	436206725	LATS2(26524)_3_2_1	120	5' Biotin Standard Desalting	/5Biosg/TAT GTT TAC AAC AAA CTG ATA CTA TTG ACA GTT TTT TTT TTT AAA TAA TAA AAC ACT TTA AGA AGA TTG TAT TTA TGG TAA AAG GAA ACT GGA CTA ACA ATG AGG CCA AAG ACT TTT CCT
xGen™ Lockdown™ Probe, 96 rxn	229149575	436206726	LATS2(26524)_3_2_2	120	5' Biotin Standard Desalting	/5Biosg/AGA AGA TTG TAT TTA TGG TAA AAG GAA ACT GGA CTA ACA ATG AGG CCA AAG ACT TTT CCT GCC ACG ACT TAT TCT GGA AAT AGC CGG CAG CGA CTG CAA GAG ATT CGT GAG GGG TTA AAA
xGen™ Lockdown™ Probe, 96 rxn	229149576	436206727	LATS2(26524)_3_2_3	120	5' Biotin Standard Desalting	/5Biosg/GCC ACG ACT TAT TCT GGA AAT AGC CGG CAG CGA CTG CAA GAG ATT CGT GAG GGG TTA AAA CAG CCA TCC AAG TCT TCG GTT CAG GGG CTA CCC GCA GGA CCA AAC AGT GAC ACT TCC CTG
xGen™ Lockdown™ Probe, 96 rxn	229149577	436172924	LATS2(26524)_3_2_4	120	5' Biotin Standard Desalting	/5Biosg/CAG CCA TCC AAG TCT TCG GTT CAG GGG CTA CCC GCA GGA CCA AAC AGT GAC ACT TCC CTG GAT GCC AAA GTC CTG GGG AGC AAA GAT GCC ACC AGG CAG CAG CAG CAG ATG AGA GCC ACC
xGen™ Lockdown™ Probe, 96 rxn	229149578	436206728	BRCA2(675)_10_12_2	120	5' Biotin Standard Desalting	/5Biosg/CAG AGA ACA AAA GAA AGA AAG ATT TTC TTA CTT CAG AGA ATT CTT TGC CAC GTA TTT CTA GCC TAC CAA AAT CAG AGA AGC CAT TAA ATG AGG AAA CAG TGG TAA ATA AGA GAG ATG AAG
xGen™ Lockdown™ Probe, 96 rxn	229149579	434946601	BRCA2(675)_10_12_3	120	5' Biotin Standard Desalting	/5Biosg/GCC TAC CAA AAT CAG AGA AGC CAT TAA ATG AGG AAA CAG TGG TAA ATA AGA GAG ATG AAG AGC AGC ATC TTG AAT CTC ATA CAG ACT GCA TTC TTG CAG TAA AGC AGG CAA TAT CTG GAA
xGen™ Lockdown™ Probe, 96 rxn	229149580	434946602	BRCA2(675)_10_12_4	120	5' Biotin Standard Desalting	/5Biosg/AGC AGC ATC TTG AAT CTC ATA CAG ACT GCA TTC TTG CAG TAA AGC AGG CAA TAT CTG GAA CTT CTC CAG TGG CTT CTT CAT TTC AGG GTA TCA AAA AGT CTA TAT TCA GAA TAA GAG AAT
xGen™ Lockdown™ Probe, 96 rxn	229149581	434946603	BRCA2(675)_10_12_5	120	5' Biotin Standard Desalting	/5Biosg/CTT CTC CAG TGG CTT CTT CAT TTC AGG GTA TCA AAA AGT CTA TAT TCA GAA TAA GAG AAT CAC CTA AAG AGA CTT TCA ATG CAA GTT TTT CAG GTC ATA TGA CTG ATC CAA ACT TTA AAA
xGen™ Lockdown™ Probe, 96 rxn	229149582	434946604	BRCA2(675)_27_5_1	120	5' Biotin Standard Desalting	/5Biosg/CTT CTC CTA ATT GTG AGA TAT ATT ATC AAA GTC CTT TAT CAC TTT GTA TGG CCA AAA GGA AGT CTG TTT CCA CAC CTG TCT CAG CCC AGA TGA CTT CAA AGT CTT GTA AAG GGG AGA AAG
xGen™ Lockdown™ Probe, 96 rxn	229149583	434946605	BRCA2(675)_27_5_2	120	5' Biotin Standard Desalting	/5Biosg/AGT CTG TTT CCA CAC CTG TCT CAG CCC AGA TGA CTT CAA AGT CTT GTA AAG GGG AGA AAG AGA TTG ATG ACC AAA AGA ACT GCA AAA AGA GAA GAG CCT TGG ATT TCT TGA GTA GAC TGC
xGen™ Lockdown™ Probe, 96 rxn	229149584	434946606	BRCA2(675)_27_5_3	120	5' Biotin Standard Desalting	/5Biosg/AGA TTG ATG ACC AAA AGA ACT GCA AAA AGA GAA GAG CCT TGG ATT TCT TGA GTA GAC TGC CTT TAC CTC CAC CTG TTA GTC CCA TTT GTA CAT TTG TTT CTC CGG CTG CAC AGA AGG CAT
xGen™ Lockdown™ Probe, 96 rxn	229149585	434946607	BRCA2(675)_27_5_4	120	5' Biotin Standard Desalting	/5Biosg/CTT TAC CTC CAC CTG TTA GTC CCA TTT GTA CAT TTG TTT CTC CGG CTG CAC AGA AGG CAT TTC AGC CAC CAA GGA GTT GTG GCA CCA AAT ACG AAA CAC CCA TAA AGA AAA AAG AAC TGA
xGen™ Lockdown™ Probe, 96 rxn	229149586	434946608	RB1(5925)_3a_3_2	120	5' Biotin Standard Desalting	/5Biosg/TGA AAT ATT TGA TCT TTA TTT TTT GTT CCC AGG GAG GTT ATA TTC AAA AGA AAA AGG AAC TGT GGG GAA TCT GTA TCT TTA TTG CAG CAG TTG ACC TAG ATG AGA TGT CGT TCA CTT TTA
xGen™ Lockdown™ Probe, 96 rxn	229149587	434946609	RB1(5925)_3a_3_3	120	5' Biotin Standard Desalting	/5Biosg/TGT GGG GAA TCT GTA TCT TTA TTG CAG CAG TTG ACC TAG ATG AGA TGT CGT TCA CTT TTA CTG AGC TAC AGA AAA ACA TAG AAA TCA GGT AAA GTT TCT TGT ATA AAT ATA AGC CTC TGC
xGen™ Lockdown™ Probe, 96 rxn	229149588	434946610	RB1(5925)_3a_3_4	120	5' Biotin Standard Desalting	/5Biosg/CTG AGC TAC AGA AAA ACA TAG AAA TCA GGT AAA GTT TCT TGT ATA AAT ATA AGC CTC TGC CAT AAA AGG AAA CGA ATT CTG GAT TTT CCT CTC AAT AGA CTT TTG TGA ATT AGT GAG AAA
xGen™ Lockdown™ Probe, 96 rxn	229149589	434946611	RB1(5925)_3a_3_5	120	5' Biotin Standard Desalting	/5Biosg/CAT AAA AGG AAA CGA ATT CTG GAT TTT CCT CTC AAT AGA CTT TTG TGA ATT AGT GAG AAA TGC TAA AAT AAA GTA AAA CAA AAA GAA CTT GGA CCA AAT AGT GAA CTG CCA TTC TCT CAT
xGen™ Lockdown™ Probe, 96 rxn	229149590	434946612	SMAD3(4088)_9.1_3.1_2	120	5' Biotin Standard Desalting	/5Biosg/TTT CCA GAG TGT CCA TGG GAC CCC ATC GAG GGA GCA TGG GGC TTG GGA CAC CCA ATG ACC CAG TAG CCC ACC CTG TGT CCA CAG ACC TGC AGC CAG TTA CCT ACT GCG AGC CGG CCT TCT
xGen™ Lockdown™ Probe, 96 rxn	229149591	434946613	SMAD3(4088)_9.1_3.1_3	120	5' Biotin Standard Desalting	/5Biosg/CAG TAG CCC ACC CTG TGT CCA CAG ACC TGC AGC CAG TTA CCT ACT GCG AGC CGG CCT TCT GGT GCT CCA TCT CCT ACT ACG AGC TGA ACC AGC GCG TCG GGG AGA CAT TCC ACG CCT CGC
xGen™ Lockdown™ Probe, 96 rxn	229149592	434946614	SMAD3(4088)_9.1_3.1_4	120	5' Biotin Standard Desalting	/5Biosg/GGT GCT CCA TCT CCT ACT ACG AGC TGA ACC AGC GCG TCG GGG AGA CAT TCC ACG CCT CGC AGC CAT CCA TGA CTG TGG ATG GCT TCA CCG ACC CCT CCA ATT CGG AGC GCT TCT GCC TAG
xGen™ Lockdown™ Probe, 96 rxn	229149593	434946615	SMAD3(4088)_9.1_3.1_5	120	5' Biotin Standard Desalting	/5Biosg/AGC CAT CCA TGA CTG TGG ATG GCT TCA CCG ACC CCT CCA ATT CGG AGC GCT TCT GCC TAG GGC TGC TCT CCA ATG TCA ACA GGA ATG CAG CAG TGG AGC TGA CAC GGA GAC ACA TCG GTA
xGen™ Lockdown™ Probe, 96 rxn	229149594	434946616	PLCG2(5336)_17_2_2	120	5' Biotin Standard Desalting	/5Biosg/ACC CTG GGT CAG GGT GAG ACA GAA GGA CCT GTC TAG TGA TGC TGG GGT TTG GTC CAA GGC TTT CAG AAA CCC CTC CTC TCT TTG CGG CCC AGG ATA TAC CCC CTA CAG AAC TAC ATT TTG
xGen™ Lockdown™ Probe, 96 rxn	229149595	434946617	PLCG2(5336)_17_2_3	120	5' Biotin Standard Desalting	/5Biosg/TTT CAG AAA CCC CTC CTC TCT TTG CGG CCC AGG ATA TAC CCC CTA CAG AAC TAC ATT TTG GGG AGA AAT GGT TCC ACA AGA AGG TGG AGA AGA GGA CGA GTG CCG AGA AGT TGC TGC AGG
xGen™ Lockdown™ Probe, 96 rxn	229149596	434946618	PLCG2(5336)_17_2_4	120	5' Biotin Standard Desalting	/5Biosg/GGG AGA AAT GGT TCC ACA AGA AGG TGG AGA AGA GGA CGA GTG CCG AGA AGT TGC TGC AGG AAT ACT GCA TGG AGA CGG GGG GCA AGG ATG GCA CCT TCC TGG TTC GGG AGA GCG AGA CCT
xGen™ Lockdown™ Probe, 96 rxn	229149597	434946619	PLCG2(5336)_17_2_5	120	5' Biotin Standard Desalting	/5Biosg/AAT ACT GCA TGG AGA CGG GGG GCA AGG ATG GCA CCT TCC TGG TTC GGG AGA GCG AGA CCT TCC CCA ATG ACT ACA CCC TGT CCT TCT GGT AAT GCC CCC GAC CCA GGG AAC GCC TAC CTT
xGen™ Lockdown™ Probe, 96 rxn	229149598	434946620	TP53(7157)_2.1_1	120	5' Biotin Standard Desalting	/5Biosg/AGG GTT GGA AGT GTC TCA TGC TGG ATC CCC ACT TTT CCT CTT GCA GCA GCC AGA CTG CCT TCC GGG TCA CTG CCA TGG AGG AGC CGC AGT CAG ATC CTA GCG TCG AGC CCC CTC TGA GTC
xGen™ Lockdown™ Probe, 96 rxn	229149599	434946621	TP53(7157)_2.1_2	120	5' Biotin Standard Desalting	/5Biosg/TCC GGG TCA CTG CCA TGG AGG AGC CGC AGT CAG ATC CTA GCG TCG AGC CCC CTC TGA GTC AGG AAA CAT TTT CAG ACC TAT GGA AAC TGT GAG TGG ATC CAT TGG AAG GGC AGG CCC ACC
xGen™ Lockdown™ Probe, 96 rxn	229149600	434946622	TP53(7157)_2.1_3	120	5' Biotin Standard Desalting	/5Biosg/AGG AAA CAT TTT CAG ACC TAT GGA AAC TGT GAG TGG ATC CAT TGG AAG GGC AGG CCC ACC ACC CCC ACC CCA ACC CCA GCC CCC TAG CAG AGA CCT GTG GGA AGC GAA AAT TCC ATG GGA
xGen™ Lockdown™ Probe, 96 rxn	229149601	434946623	TP53(7157)_2.1_4	120	5' Biotin Standard Desalting	/5Biosg/ACC CCC ACC CCA ACC CCA GCC CCC TAG CAG AGA CCT GTG GGA AGC GAA AAT TCC ATG GGA CTG ACT TTC TGC TCT TGT CTT TCA GAC TTC CTG AAA ACA ACG TTC TGG TAA GGA CAA GGG
xGen™ Lockdown™ Probe, 96 rxn	229149602	434946624	TP53(7157)_2.1_5	120	5' Biotin Standard Desalting	/5Biosg/CTG ACT TTC TGC TCT TGT CTT TCA GAC TTC CTG AAA ACA ACG TTC TGG TAA GGA CAA GGG TTG GGC TGG GGA CCT GGA GGG CTG GGG ACC TGG AGG GCT GGG GGG CTG GGG GGC TGA GGA
xGen™ Lockdown™ Probe, 96 rxn	229149603	434946625	TP53(7157)_3_1	120	5' Biotin Standard Desalting	/5Biosg/GAC CTG GAG GGC TGG GGG GCT GGG GGG CTG AGG ACC TGG TCC TCT GAC TGC TCT TTT CAC CCA TCT ACA GTC CCC CTT GCC GTC CCA AGC AAT GGA TGA TTT GAT GCT GTC CCC GGA CGA
xGen™ Lockdown™ Probe, 96 rxn	229149604	434946626	TP53(7157)_3_2	120	5' Biotin Standard Desalting	/5Biosg/CCA TCT ACA GTC CCC CTT GCC GTC CCA AGC AAT GGA TGA TTT GAT GCT GTC CCC GGA CGA TAT TGA ACA ATG GTT CAC TGA AGA CCC AGG TCC AGA TGA AGC TCC CAG AAT GCC AGA GGC
xGen™ Lockdown™ Probe, 96 rxn	229149605	434946627	TP53(7157)_3_3	120	5' Biotin Standard Desalting	/5Biosg/TAT TGA ACA ATG GTT CAC TGA AGA CCC AGG TCC AGA TGA AGC TCC CAG AAT GCC AGA GGC TGC TCC CCC CGT GGC CCC TGC ACC AGC AGC TCC TAC ACC GGC GGC CCC TGC ACC AGC CCC
xGen™ Lockdown™ Probe, 96 rxn	229149606	434946628	TP53(7157)_3_4	120	5' Biotin Standard Desalting	/5Biosg/TGC TCC CCC CGT GGC CCC TGC ACC AGC AGC TCC TAC ACC GGC GGC CCC TGC ACC AGC CCC CTC CTG GCC CCT GTC ATC TTC TGT CCC TTC CCA GAA AAC CTA CCA GGG CAG CTA CGG TTT
xGen™ Lockdown™ Probe, 96 rxn	229149607	434946505	TP53(7157)_3_5	120	5' Biotin Standard Desalting	/5Biosg/CTC CTG GCC CCT GTC ATC TTC TGT CCC TTC CCA GAA AAC CTA CCA GGG CAG CTA CGG TTT CCG TCT GGG CTT CTT GCA TTC TGG GAC AGC CAA GTC TGT GAC TTG CAC GGT CAG TTG CCC
xGen™ Lockdown™ Probe, 96 rxn	229149608	434946506	TP53(7157)_3_6	120	5' Biotin Standard Desalting	/5Biosg/CCG TCT GGG CTT CTT GCA TTC TGG GAC AGC CAA GTC TGT GAC TTG CAC GGT CAG TTG CCC TGA GGG GCT GGC TTC CAT GAG ACT TCA ATG CCT GGC CGT ATC CCC CTG CAT TTC TTT TGT
xGen™ Lockdown™ Probe, 96 rxn	229149609	434946507	TP53(7157)_4.1_1	120	5' Biotin Standard Desalting	/5Biosg/AAA AAA AAA AAA AAA AGA AAA GCT CCT GAG GTG TAG ACG CCA ACT CTC TCT AGC TCG CTA GTG GGT TGC AGG AGG TGC TTA CGC ATG TTT GTT TCT TTG CTG CCG TCT TCC AGT TGC TTT
xGen™ Lockdown™ Probe, 96 rxn	229149610	434946508	TP53(7157)_4.1_2	120	5' Biotin Standard Desalting	/5Biosg/GTG GGT TGC AGG AGG TGC TTA CGC ATG TTT GTT TCT TTG CTG CCG TCT TCC AGT TGC TTT ATC TGT TCA CTT GTG CCC TGA CTT TCA ACT CTG TCT CCT TCC TCT TCC TAC AGT ACT CCC
xGen™ Lockdown™ Probe, 96 rxn	229149611	434946509	TP53(7157)_4.1_3	120	5' Biotin Standard Desalting	/5Biosg/ATC TGT TCA CTT GTG CCC TGA CTT TCA ACT CTG TCT CCT TCC TCT TCC TAC AGT ACT CCC CTG CCC TCA ACA AGA TGT TTT GCC AAC TGG CCA AGA CCT GCC CTG TGC AGC TGT GGG TTG
xGen™ Lockdown™ Probe, 96 rxn	229149612	434946510	TP53(7157)_4.1_4	120	5' Biotin Standard Desalting	/5Biosg/CTG CCC TCA ACA AGA TGT TTT GCC AAC TGG CCA AGA CCT GCC CTG TGC AGC TGT GGG TTG ATT CCA CAC CCC CGC CCG GCA CCC GCG TCC GCG CCA TGG CCA TCT ACA AGC AGT CAC AGC
xGen™ Lockdown™ Probe, 96 rxn	229149613	434946511	TP53(7157)_4.1_5	120	5' Biotin Standard Desalting	/5Biosg/ATT CCA CAC CCC CGC CCG GCA CCC GCG TCC GCG CCA TGG CCA TCT ACA AGC AGT CAC AGC ACA TGA CGG AGG TTG TGA GGC GCT GCC CCC ACC ATG AGC GCT GCT CAG ATA GCG ATG GTG
xGen™ Lockdown™ Probe, 96 rxn	229149614	434946512	TP53(7157)_4.1_6	120	5' Biotin Standard Desalting	/5Biosg/ACA TGA CGG AGG TTG TGA GGC GCT GCC CCC ACC ATG AGC GCT GCT CAG ATA GCG ATG GTG AGC AGC TGG GGC TGG AGA GAC GAC AGG GCT GGT TGC CCA GGG TCC CCA GGC CTC TGA TTC
xGen™ Lockdown™ Probe, 96 rxn	229149615	434946513	TP53(7157)_5_1	120	5' Biotin Standard Desalting	/5Biosg/GAG AGA CGA CAG GGC TGG TTG CCC AGG GTC CCC AGG CCT CTG ATT CCT CAC TGA TTG CTC TTA GGT CTG GCC CCT CCT CAG CAT CTT ATC CGA GTG GAA GGA AAT TTG CGT GTG GAG TAT
xGen™ Lockdown™ Probe, 96 rxn	229149616	434946514	TP53(7157)_5_2	120	5' Biotin Standard Desalting	/5Biosg/TTA GGT CTG GCC CCT CCT CAG CAT CTT ATC CGA GTG GAA GGA AAT TTG CGT GTG GAG TAT TTG GAT GAC AGA AAC ACT TTT CGA CAT AGT GTG GTG GTG CCC TAT GAG CCG CCT GAG GTC
xGen™ Lockdown™ Probe, 96 rxn	229149617	434946515	TP53(7157)_5_3	120	5' Biotin Standard Desalting	/5Biosg/TTG GAT GAC AGA AAC ACT TTT CGA CAT AGT GTG GTG GTG CCC TAT GAG CCG CCT GAG GTC TGG TTT GCA ACT GGG GTC TCT GGG AGG AGG GGT TAA GGG TGG TTG TCA GTG GCC CTC CAG
xGen™ Lockdown™ Probe, 96 rxn	229149618	434946516	TP53(7157)_6.1_1	120	5' Biotin Standard Desalting	/5Biosg/CCC CTG CTT GCC ACA GGT CTC CCC AAG GCG CAC TGG CCT CAT CTT GGG CCT GTG TTA TCT CCT AGG TTG GCT CTG ACT GTA CCA CCA TCC ACT ACA ACT ACA TGT GTA ACA GTT CCT GCA
xGen™ Lockdown™ Probe, 96 rxn	229149619	434946517	TP53(7157)_6.1_2	120	5' Biotin Standard Desalting	/5Biosg/CCT AGG TTG GCT CTG ACT GTA CCA CCA TCC ACT ACA ACT ACA TGT GTA ACA GTT CCT GCA TGG GCG GCA TGA ACC GGA GGC CCA TCC TCA CCA TCA TCA CAC TGG AAG ACT CCA GGT CAG
xGen™ Lockdown™ Probe, 96 rxn	229149620	434946518	TP53(7157)_6.1_3	120	5' Biotin Standard Desalting	/5Biosg/TGG GCG GCA TGA ACC GGA GGC CCA TCC TCA CCA TCA TCA CAC TGG AAG ACT CCA GGT CAG GAG CCA CTT GCC ACC CTG CAC ACT GGC CTG CTG TGC CCC AGC CTC TGC TTG CCT CTG ACC
xGen™ Lockdown™ Probe, 96 rxn	229149621	434946519	TP53(7157)_7_1	120	5' Biotin Standard Desalting	/5Biosg/GAT GGA GCC TGG TTT TTT AAA TGG GAC AGG TAG GAC CTG ATT TCC TTA CTG CCT CTT GCT TCT CTT TTC CTA TCC TGA GTA GTG GTA ATC TAC TGG GAC GGA ACA GCT TTG AGG TGC GTG
xGen™ Lockdown™ Probe, 96 rxn	229149622	434946520	TP53(7157)_7_2	120	5' Biotin Standard Desalting	/5Biosg/TCT CTT TTC CTA TCC TGA GTA GTG GTA ATC TAC TGG GAC GGA ACA GCT TTG AGG TGC GTG TTT GTG CCT GTC CTG GGA GAG ACC GGC GCA CAG AGG AAG AGA ATC TCC GCA AGA AAG GGG
xGen™ Lockdown™ Probe, 96 rxn	229149623	434946521	TP53(7157)_7_3	120	5' Biotin Standard Desalting	/5Biosg/TTT GTG CCT GTC CTG GGA GAG ACC GGC GCA CAG AGG AAG AGA ATC TCC GCA AGA AAG GGG AGC CTC ACC ACG AGC TGC CCC CAG GGA GCA CTA AGC GAG GTA AGC AAG CAG GAC AAG AAG
xGen™ Lockdown™ Probe, 96 rxn	229149624	434946522	TP53(7157)_7_4	120	5' Biotin Standard Desalting	/5Biosg/AGC CTC ACC ACG AGC TGC CCC CAG GGA GCA CTA AGC GAG GTA AGC AAG CAG GAC AAG AAG CGG TGG AGG AGA CCA AGG GTG CAG TTA TGC CTC AGA TTC ACT TTT ATC ACC TTT CCT TGC
xGen™ Lockdown™ Probe, 96 rxn	229149625	434946523	TP53(7157)_8_1	120	5' Biotin Standard Desalting	/5Biosg/CAG GAC AAG AAG CGG TGG AGG AGA CCA AGG GTG CAG TTA TGC CTC AGA TTC ACT TTT ATC ACC TTT CCT TGC CTC TTT CCT AGC ACT GCC CAA CAA CAC CAG CTC CTC TCC CCA GCC AAA
xGen™ Lockdown™ Probe, 96 rxn	229149626	434946524	TP53(7157)_8_2	120	5' Biotin Standard Desalting	/5Biosg/ACC TTT CCT TGC CTC TTT CCT AGC ACT GCC CAA CAA CAC CAG CTC CTC TCC CCA GCC AAA GAA GAA ACC ACT GGA TGG AGA ATA TTT CAC CCT TCA GGT ACT AAG TCT TGG GAC CTC TTA
xGen™ Lockdown™ Probe, 96 rxn	229149627	434946525	TP53(7157)_8_3	120	5' Biotin Standard Desalting	/5Biosg/GAA GAA ACC ACT GGA TGG AGA ATA TTT CAC CCT TCA GGT ACT AAG TCT TGG GAC CTC TTA TCA AGT GGA AAG TTT CCA GTC TAA CAC TCA AAA TGC CGT TTT CTT CTT GAC TGT TTT ACC
xGen™ Lockdown™ Probe, 96 rxn	229149628	434946526	TP53(7157)_9.1_1	120	5' Biotin Standard Desalting	/5Biosg/GGG GCA GTG ATG CCT CAA AGA CAA TGG CTC CTG GTT GTA GCT AAC TAA CTT CAG AAC ACC AAC TTA TAC CAT AAT ATA TAT TTT AAA GGA CCA GAC CAG CTT TCA AAA AGA AAA TTG TTA
xGen™ Lockdown™ Probe, 96 rxn	229149629	436190603	TP53(7157)_9.1_2	119	5' Biotin Standard Desalting	/5Biosg/AAC TTA TAC CAT AAT ATA TAT TTT AAA GGA CCA GAC CAG CTT TCA AAA AGA AAA TTG TTA AAG AGA GCA TGA AAA TGG TTC TAT GAC TTT GCC TGA TAC AGA TGC TAC TTG ACT TAC GA
xGen™ Lockdown™ Probe, 96 rxn	229149630	434946629	TP53(7157)_10_1	120	5' Biotin Standard Desalting	/5Biosg/CTT GAA CCA TCT TTT AAC TCA GGT ACT GTG TAT ATA CTT ACT TCT CCC CCT CCT CTG TTG CTG CAG ATC CGT GGG CGT GAG CGC TTC GAG ATG TTC CGA GAG CTG AAT GAG GCC TTG GAA
xGen™ Lockdown™ Probe, 96 rxn	229149631	434946630	TP53(7157)_10_2	120	5' Biotin Standard Desalting	/5Biosg/CTG CAG ATC CGT GGG CGT GAG CGC TTC GAG ATG TTC CGA GAG CTG AAT GAG GCC TTG GAA CTC AAG GAT GCC CAG GCT GGG AAG GAG CCA GGG GGG AGC AGG GCT CAC TCC AGG TGA GTG
xGen™ Lockdown™ Probe, 96 rxn	229149632	434946631	TP53(7157)_10_3	120	5' Biotin Standard Desalting	/5Biosg/CTC AAG GAT GCC CAG GCT GGG AAG GAG CCA GGG GGG AGC AGG GCT CAC TCC AGG TGA GTG ACC TCA GCC CCT TCC TGG CCC TAC TCC CCT GCC TTC CTA GGT TGG AAA GCC ATA GGA TTC
xGen™ Lockdown™ Probe, 96 rxn	229149633	434946632	TP53(7157)_11_1	120	5' Biotin Standard Desalting	/5Biosg/AGC ATT GGT CAG GGA AAA GGG GCA CAG ACC CTC TCA CTC ATG TGA TGT CAT CTC TCC TCC CTG CTT CTG TCT CCT ACA GCC ACC TGA AGT CCA AAA AGG GTC AGT CTA CCT CCC GCC ATA
xGen™ Lockdown™ Probe, 96 rxn	229149634	434946633	TP53(7157)_11_2	120	5' Biotin Standard Desalting	/5Biosg/CTG CTT CTG TCT CCT ACA GCC ACC TGA AGT CCA AAA AGG GTC AGT CTA CCT CCC GCC ATA AAA AAC TCA TGT TCA AGA CAG AAG GGC CTG ACT CAG ACT GAC ATT CTC CAC TTC TTG TTC
xGen™ Lockdown™ Probe, 96 rxn	229149635	434946634	TP53(7157)_11_3	120	5' Biotin Standard Desalting	/5Biosg/AAA AAC TCA TGT TCA AGA CAG AAG GGC CTG ACT CAG ACT GAC ATT CTC CAC TTC TTG TTC CCC ACT GAC AGC CTC CCA CCC CCA TCT CTC CCT CCC CTG CCA TTT TGG GTT TTG GGT CTT
xGen™ Lockdown™ Probe, 96 rxn	229149636	434946635	SUZ12(23512)_6_3_2	120	5' Biotin Standard Desalting	/5Biosg/TTC ATA TAT TTT TTA AAT ATA TTT TAA AAT ACT GAT TTT CTA TTT AGA TAA GCC ATC ACC AAA CTC AGA AAA TGA ACA AAA TTC TGT TAC CCT GGA AGT CCT GCT TGT GAA AGT TTG CCA
xGen™ Lockdown™ Probe, 96 rxn	229149637	434946636	SUZ12(23512)_6_3_3	120	5' Biotin Standard Desalting	/5Biosg/AAA CTC AGA AAA TGA ACA AAA TTC TGT TAC CCT GGA AGT CCT GCT TGT GAA AGT TTG CCA CAA AAA AAG AAA GGT AAT GTC AAC AAA ATG ATA TTG GTA GAT TAA ATG GAA TAA TTT GCT
xGen™ Lockdown™ Probe, 96 rxn	229149638	434946637	SUZ12(23512)_6_3_4	120	5' Biotin Standard Desalting	/5Biosg/CAA AAA AAG AAA GGT AAT GTC AAC AAA ATG ATA TTG GTA GAT TAA ATG GAA TAA TTT GCT TAA TTG GAC ATC TTT ATG CAT ATA TAT TGT ATT TTA AAG CTT AGT TTT AAA TTT TGA AAG
xGen™ Lockdown™ Probe, 96 rxn	229149639	434946638	SUZ12(23512)_6_3_5	120	5' Biotin Standard Desalting	/5Biosg/TAA TTG GAC ATC TTT ATG CAT ATA TAT TGT ATT TTA AAG CTT AGT TTT AAA TTT TGA AAG CTT AAG AAA TGT GTT GAT GGC CTA ATT ATA AAA CTG ATA ACC TCT TTT GCC AAC TCG CAT
xGen™ Lockdown™ Probe, 96 rxn	229149640	434946639	TOP2A(7153)_12a_2_2	120	5' Biotin Standard Desalting	/5Biosg/GAT CCC TTC TTC CCT AAT ATG ATC CCT AAT ATG AAT CTT CTC GTT TTC AGG CCA TTG GCT GTG GTA TTG TAG AAA GCA TAC TAA ACT GGG TGA AGT TTA AGG CCC AAG TCC AGT TAA ACA
xGen™ Lockdown™ Probe, 96 rxn	229149641	434946640	TOP2A(7153)_12a_2_3	120	5' Biotin Standard Desalting	/5Biosg/GTG GTA TTG TAG AAA GCA TAC TAA ACT GGG TGA AGT TTA AGG CCC AAG TCC AGT TAA ACA AGA AGT GTT CAG CTG TAA AAC ATA ATA GAA TCA AGG GAA TTC CCA AAC TCG ATG ATG CCA
xGen™ Lockdown™ Probe, 96 rxn	229149642	434946641	TOP2A(7153)_12a_2_4	120	5' Biotin Standard Desalting	/5Biosg/AGA AGT GTT CAG CTG TAA AAC ATA ATA GAA TCA AGG GAA TTC CCA AAC TCG ATG ATG CCA ATG ATG CAG GTA TAT ATT TAA TAA TGT TTC CAA ACT TTT AAG TCT TAT AGT TGT TAT TTT
xGen™ Lockdown™ Probe, 96 rxn	229149643	434946642	TOP2A(7153)_12a_2_5	120	5' Biotin Standard Desalting	/5Biosg/ATG ATG CAG GTA TAT ATT TAA TAA TGT TTC CAA ACT TTT AAG TCT TAT AGT TGT TAT TTT ATT CAT TAA TGG CAT ACC ACG GAT ATT TAT TTT TCC CTT GAC AGA ATA ACT ATA TTC AAC
xGen™ Lockdown™ Probe, 96 rxn	229149644	434946643	SETBP1(26040)_6.1_10_2	120	5' Biotin Standard Desalting	/5Biosg/AGG TGT GGC TCC ATC CCC AAG CAG CCA CAG CTC ACC AGC CCC ACC CAG CAG CTC TGC TGA GTG CAA CGG GCT TCA GCC CTT GGT GGA TCA AGA TGG AGG AGG TAC AAA GGA GCC CCC AGA
xGen™ Lockdown™ Probe, 96 rxn	229149645	434946644	SETBP1(26040)_6.1_10_3	120	5' Biotin Standard Desalting	/5Biosg/GTG CAA CGG GCT TCA GCC CTT GGT GGA TCA AGA TGG AGG AGG TAC AAA GGA GCC CCC AGA ACC ACC TAC GGT GGG CAG CAA GAA AAA GTC CAG TAA AAA AGA TGT GAT AAG TCA GAC CAT
xGen™ Lockdown™ Probe, 96 rxn	229149646	434946645	SETBP1(26040)_6.1_10_4	120	5' Biotin Standard Desalting	/5Biosg/ACC ACC TAC GGT GGG CAG CAA GAA AAA GTC CAG TAA AAA AGA TGT GAT AAG TCA GAC CAT ACC AAA CCC AGA CCT GGA TTG GGT CAA GAA TGC CCA GAA AGC ATT TGA CAA TAC AGA AGG
xGen™ Lockdown™ Probe, 96 rxn	229149647	434946646	SETBP1(26040)_6.1_10_5	120	5' Biotin Standard Desalting	/5Biosg/ACC AAA CCC AGA CCT GGA TTG GGT CAA GAA TGC CCA GAA AGC ATT TGA CAA TAC AGA AGG GAA AAG GGA AGG TTA TTC CGC AGA TAG TGC CCA AGA GGC ATC ACC AGC CAG GCA GAA CGT
xGen™ Lockdown™ Probe, 96 rxn	229149648	434946647	STK11(6794)_1a.1_3.1_2	120	5' Biotin Standard Desalting	/5Biosg/GGC TGG CGG CGG GAC TCC AGG ACC CTG GGT CCA GCA TGG AGG TGG TGG ACC CGC AGC AGC TGG GCA TGT TCA CGG AGG GCG AGC TGA TGT CGG TGG GTA TGG ACA CGT TCA TCC ACC GCA
xGen™ Lockdown™ Probe, 96 rxn	229149649	434946648	STK11(6794)_1a.1_3.1_3	120	5' Biotin Standard Desalting	/5Biosg/TGG GCA TGT TCA CGG AGG GCG AGC TGA TGT CGG TGG GTA TGG ACA CGT TCA TCC ACC GCA TCG ACT CCA CCG AGG TCA TCT ACC AGC CGC GCC GCA AGC GGG CCA AGC TCA TCG GCA AGT
xGen™ Lockdown™ Probe, 96 rxn	229149650	434946649	STK11(6794)_1a.1_3.1_4	120	5' Biotin Standard Desalting	/5Biosg/TCG ACT CCA CCG AGG TCA TCT ACC AGC CGC GCC GCA AGC GGG CCA AGC TCA TCG GCA AGT ACC TGA TGG GGG ACC TGC TGG GGG AAG GCT CTT ACG GCA AGG TGA AGG AGG TGC TGG ACT
xGen™ Lockdown™ Probe, 96 rxn	229149651	434946650	STK11(6794)_1a.1_3.1_5	120	5' Biotin Standard Desalting	/5Biosg/ACC TGA TGG GGG ACC TGC TGG GGG AAG GCT CTT ACG GCA AGG TGA AGG AGG TGC TGG ACT CGG AGA CGC TGT GCA GGA GGG CCG TCA AGA TCC TCA AGA AGA AGA AGT TGC GAA GGA TCC
xGen™ Lockdown™ Probe, 96 rxn	229149652	434946651	STK11(6794)_2a_2_2	120	5' Biotin Standard Desalting	/5Biosg/GGA GGA GGT ACG CCA CTT CCA CAG GGA GAT GGG GAG GCC GAC TCC AGG GAT CCA GGC CAT CAT CCT GAC GTT GGG TCG GCT GAT ACA CCC CTG TCC TCT CTG TCC CAG GGA AAT TCA ACT
xGen™ Lockdown™ Probe, 96 rxn	229149653	434946652	STK11(6794)_2a_2_3	120	5' Biotin Standard Desalting	/5Biosg/CAT CCT GAC GTT GGG TCG GCT GAT ACA CCC CTG TCC TCT CTG TCC CAG GGA AAT TCA ACT ACT GAG GAG GTT ACG GCA CAA AAA TGT CAT CCA GCT GGT GGA TGT GTT ATA CAA CGA AGA
xGen™ Lockdown™ Probe, 96 rxn	229149654	434946653	STK11(6794)_2a_2_4	120	5' Biotin Standard Desalting	/5Biosg/ACT GAG GAG GTT ACG GCA CAA AAA TGT CAT CCA GCT GGT GGA TGT GTT ATA CAA CGA AGA GAA GCA GAA AAT ATA TCC TTT CCG GTG TTG GGA CCG CGG GGC CTC CGT GGG AGG GGC TGG
xGen™ Lockdown™ Probe, 96 rxn	229149655	434946654	STK11(6794)_2a_2_5	120	5' Biotin Standard Desalting	/5Biosg/GAA GCA GAA AAT ATA TCC TTT CCG GTG TTG GGA CCG CGG GGC CTC CGT GGG AGG GGC TGG GGC CCT GGG TCC GCC TGC CTC GAG GCC TGC TCC TCT TCC CGT CTC CTT GAA GGA GAC TGG
xGen™ Lockdown™ Probe, 96 rxn	229149656	434946655	STK11(6794)_6a_4_1	120	5' Biotin Standard Desalting	/5Biosg/TAG GGC GTC AAC CAC CTT GAC TGA CCA CGC CTT TCT TCC CTC CCC TCG AAA TGA AGC TAC AAC ATC ACC ACG GGT CTG TAC CCC TTC GAA GGG GAC AAC ATC TAC AAG TTG TTT GAG AAC
xGen™ Lockdown™ Probe, 96 rxn	229149657	434946656	STK11(6794)_6a_4_2	120	5' Biotin Standard Desalting	/5Biosg/AAC ATC ACC ACG GGT CTG TAC CCC TTC GAA GGG GAC AAC ATC TAC AAG TTG TTT GAG AAC ATC GGG AAG GGG AGC TAC GCC ATC CCG GGC GAC TGT GGC CCC CCG CTC TCT GAC CTG CTG
xGen™ Lockdown™ Probe, 96 rxn	229149658	434946657	STK11(6794)_6a_4_3	120	5' Biotin Standard Desalting	/5Biosg/ATC GGG AAG GGG AGC TAC GCC ATC CCG GGC GAC TGT GGC CCC CCG CTC TCT GAC CTG CTG AAA GGT GGG AGC CTC ATC CCT CTG CCC GCA GCC CCA GGG AGG CGG GGC TTT TGT GCA GAA
xGen™ Lockdown™ Probe, 96 rxn	229149659	434946658	STK11(6794)_6a_4_4	120	5' Biotin Standard Desalting	/5Biosg/AAA GGT GGG AGC CTC ATC CCT CTG CCC GCA GCC CCA GGG AGG CGG GGC TTT TGT GCA GAA ATG TAG GGT TGG GGG TGT CAG GTG GGG GGC TAT TGG CCC CGA GAC CCC AGC AGG CAT TGA
xGen™ Lockdown™ Probe, 96 rxn	229149660	434946659	SMARCA4(6597)_8a_3_2	120	5' Biotin Standard Desalting	/5Biosg/GAT GGG CCC CAG AGC TCA ACA TGA CGC CCT GGC CCC TTG CCT TCT CCC AGG ACC CAT GGC GAA TGC TGC TGC CCC CAC GAG CAC CCC TCA GAA GCT GAT TCC CCC GCA GCC AAC GGG CCG
xGen™ Lockdown™ Probe, 96 rxn	229149661	434946660	SMARCA4(6597)_8a_3_3	120	5' Biotin Standard Desalting	/5Biosg/GAA TGC TGC TGC CCC CAC GAG CAC CCC TCA GAA GCT GAT TCC CCC GCA GCC AAC GGG CCG CCC TTC CCC CGC GCC CCC TGC CGT CCC ACC CGC CGC CTC GCC CGT GAT GCC ACC GCA GAC
xGen™ Lockdown™ Probe, 96 rxn	229149662	434946661	SMARCA4(6597)_8a_3_4	120	5' Biotin Standard Desalting	/5Biosg/CCC TTC CCC CGC GCC CCC TGC CGT CCC ACC CGC CGC CTC GCC CGT GAT GCC ACC GCA GAC CCA GTC CCC CGG GCA GCC GGC CCA GCC CGC GCC CAT GGT GCC ACT GCA CCA GAA GCA GAG
xGen™ Lockdown™ Probe, 96 rxn	229149663	434946662	SMARCA4(6597)_28a_4_2	120	5' Biotin Standard Desalting	/5Biosg/CAC CGC ATC GGG CAG CAG AAC GAG GTG CGT GTG CTC CGC CTC TGC ACC GTC AAC AGC GTG GAG GAG AAG ATC CTA GCT GCA GCC AAG TAC AAG CTC AAC GTG GAC CAG AAG GTG ATC CAG
xGen™ Lockdown™ Probe, 96 rxn	229149664	434946663	SMARCA4(6597)_28a_4_3	120	5' Biotin Standard Desalting	/5Biosg/GAG GAG AAG ATC CTA GCT GCA GCC AAG TAC AAG CTC AAC GTG GAC CAG AAG GTG ATC CAG GCC GGC ATG TTC GAC CAG AAG TCC TCC AGC CAT GAG CGG CGC GCC TTC CTG CAG GCC ATC
xGen™ Lockdown™ Probe, 96 rxn	229149665	434946664	SMARCA4(6597)_28a_4_4	120	5' Biotin Standard Desalting	/5Biosg/GCC GGC ATG TTC GAC CAG AAG TCC TCC AGC CAT GAG CGG CGC GCC TTC CTG CAG GCC ATC CTG GAG CAC GAG GAG CAG GAT GAG GTG AGC CCA GCA CCG GCC CCG ACC CCT CCC CAG CGT
xGen™ Lockdown™ Probe, 96 rxn	229149666	434946665	SMARCA4(6597)_28a_4_5	120	5' Biotin Standard Desalting	/5Biosg/CTG GAG CAC GAG GAG CAG GAT GAG GTG AGC CCA GCA CCG GCC CCG ACC CCT CCC CAG CGT GAA TGG TGG ACG CGT GAG CGG CTT TCA TTT TTG TTT TTT TAC CTT TTT TGC ACT CTT ATT
xGen™ Lockdown™ Probe, 96 rxn	229149667	434946666	JAK3(3718)_16a_3_1	120	5' Biotin Standard Desalting	/5Biosg/CAG GGC AAG GAA GTG GAT CCC TGA TCC CAC TTT CAT TCC CTC AGT GCT CAC CGA CAG GAT CCC CTG GGT GGC CCC CGA GTG TCT CCG GGA GGC GCA GAC ACT TAG CTT GGA AGC TGA CAA
xGen™ Lockdown™ Probe, 96 rxn	229149668	434946667	JAK3(3718)_16a_3_2	120	5' Biotin Standard Desalting	/5Biosg/CCC CTG GGT GGC CCC CGA GTG TCT CCG GGA GGC GCA GAC ACT TAG CTT GGA AGC TGA CAA GTG GGG CTT CGG CGC CAC GGT CTG GGA AGT GTT TAG TGG CGT CAC CAT GCC CAT CAG TGC
xGen™ Lockdown™ Probe, 96 rxn	229149669	434946668	AK3(3718)_16a_3_3	120	5' Biotin Standard Desalting	/5Biosg/GTG GGG CTT CGG CGC CAC GGT CTG GGA AGT GTT TAG TGG CGT CAC CAT GCC CAT CAG TGC CCT GGA TCC TGC TAA GGT CAG AGC CCC TCA CCC GGC ATC GGT CTC CGA ACC CCC ACT TTG
xGen™ Lockdown™ Probe, 96 rxn	229149670	434946669	JAK3(3718)_16a_3_4	120	5' Biotin Standard Desalting	/5Biosg/CCT GGA TCC TGC TAA GGT CAG AGC CCC TCA CCC GGC ATC GGT CTC CGA ACC CCC ACT TTG ACA GAA GGG CAG ACT GAC ATC CAG TCT GGG GAG ATT GGG GTG GGT CTA TTG GGT TGG GGA
xGen™ Lockdown™ Probe, 96 rxn	229149671	434946670	ERCC2(2068)_18_2_1	120	5' Biotin Standard Desalting	/5Biosg/CTG AGG CCC AGA GAC ATG GTG ATG TGG GAG TCC CCA GAA GAG TTG GAT GTA ACC AGG ATG GCT GTG CCC TGA ACC CAC CCT GAC CTC CCT GGG TCC TTC CCC AGG GGA TCC TTG AGA ACA
xGen™ Lockdown™ Probe, 96 rxn	229149672	434946671	ERCC2(2068)_18_2_2	120	5' Biotin Standard Desalting	/5Biosg/GCT GTG CCC TGA ACC CAC CCT GAC CTC CCT GGG TCC TTC CCC AGG GGA TCC TTG AGA ACA TCC AGA GGA ACA AGC TGC TCT TTA TTG AGA CCC AGG ATG GTG CCG AAA CCA GTG TCG CCC
xGen™ Lockdown™ Probe, 96 rxn	229149673	434946672	ERCC2(2068)_18_2_3	120	5' Biotin Standard Desalting	/5Biosg/TCC AGA GGA ACA AGC TGC TCT TTA TTG AGA CCC AGG ATG GTG CCG AAA CCA GTG TCG CCC TGG AGA AGT ACC AGG AGG TGG GTG TGC GAG GCC AGC GTG GAG AGG GGT CGG GGA GGT GGC
xGen™ Lockdown™ Probe, 96 rxn	229149674	434946673	ERCC2(2068)_18_2_4	120	5' Biotin Standard Desalting	/5Biosg/TGG AGA AGT ACC AGG AGG TGG GTG TGC GAG GCC AGC GTG GAG AGG GGT CGG GGA GGT GGC TCT GAG GAG TGA CCT AAC TTG CGT CTC GGT CTC CCC ACC TCA GGC CTG CGA GAA TGG CCG
xGen™ Lockdown™ Probe, 96 rxn	229149675	434946674	IDH1(3417)_7a_5_2	120	5' Biotin Standard Desalting	/5Biosg/AAA TGT GGA AAT CAC CAA ATG GCA CCA TAC GAA ATA TTC TGG GTG GCA CGG TCT TCA GAG AAG CCA TTA TCT GCA AAA ATA TCC CCC GGC TTG TGA GTG GAT GGG TAA AAC CTA TCA TCA
xGen™ Lockdown™ Probe, 96 rxn	229149676	434946675	IDH1(3417)_7a_5_3	120	5' Biotin Standard Desalting	/5Biosg/AAG CCA TTA TCT GCA AAA ATA TCC CCC GGC TTG TGA GTG GAT GGG TAA AAC CTA TCA TCA TAG GTC GTC ATG CTT ATG GGG ATC AAG TAA GTC ATG TTG GCA ATA ATG TGA TTT TGC ATG
xGen™ Lockdown™ Probe, 96 rxn	229149677	434946676	IDH1(3417)_7a_5_4	120	5' Biotin Standard Desalting	/5Biosg/TAG GTC GTC ATG CTT ATG GGG ATC AAG TAA GTC ATG TTG GCA ATA ATG TGA TTT TGC ATG TTT TTT TTT TCA TGG CCC AGA AAT TTC CAA CTT GTA TGT GTT TTA TTC TTA TCT TTT GGT
xGen™ Lockdown™ Probe, 96 rxn	229149678	434946677	IDH1(3417)_7a_5_5	120	5' Biotin Standard Desalting	/5Biosg/TTT TTT TTT TCA TGG CCC AGA AAT TTC CAA CTT GTA TGT GTT TTA TTC TTA TCT TTT GGT ATC TAC ACC CAT TAA GCA AGG TAT GAA ATT GAG AAA TGC ATA TAT GTA TAA CTG TAT ATT
xGen™ Lockdown™ Probe, 96 rxn	229149679	436206729	GNAS(2778)_13_2_2	120	5' Biotin Standard Desalting	/5Biosg/CCA GAG GAC TCT GAG CCC TCT TTC CAA ACT ACT CCA GAC CTT TGC TTT AGA TTG GCA ATT ATT ACT GTT TCG GTT GGC TTT GGT GAG ATC CAT TGA CCT CAA TTT TGT TTC AGG ACC TGC
xGen™ Lockdown™ Probe, 96 rxn	229149680	436206730	GNAS(2778)_13_2_3	120	5' Biotin Standard Desalting	/5Biosg/ATT ACT GTT TCG GTT GGC TTT GGT GAG ATC CAT TGA CCT CAA TTT TGT TTC AGG ACC TGC TTC GCT GCC GTG TCC TGA CTT CTG GAA TCT TTG AGA CCA AGT TCC AGG TGG ACA AAG TCA
xGen™ Lockdown™ Probe, 96 rxn	229149681	436206731	GNAS(2778)_13_2_4	120	5' Biotin Standard Desalting	/5Biosg/TTC GCT GCC GTG TCC TGA CTT CTG GAA TCT TTG AGA CCA AGT TCC AGG TGG ACA AAG TCA ACT TCC AGT AAG CCA ACT GTT ACC TTT TTA TAT AAC AGA GAT CAT GGT TTC TTG ACA TTC
xGen™ Lockdown™ Probe, 96 rxn	229149682	436206732	GNAS(2778)_13_2_5	120	5' Biotin Standard Desalting	/5Biosg/ACT TCC AGT AAG CCA ACT GTT ACC TTT TTA TAT AAC AGA GAT CAT GGT TTC TTG ACA TTC ACC CCA GTC CCT CTG GAA TAA CCA GCT GTC CTC CTC CCC ACC AGC ATG TTT GAC GTG GGT
xGen™ Lockdown™ Probe, 96 rxn	229149683	436206733	SMARCB1(6598)_2_3_1	120	5' Biotin Standard Desalting	/5Biosg/GGG CCA CCT CAA GGC CTG TTT GTC TGT TGC TTG ATG CAG TCT GCG CCA GGA CCC TCC CCT TCC CTG TGG TGC TGC GAC CCT TAT AAT GAG CCT TCT TGC TTT ACT CAT AGG TGG GAA ACT
xGen™ Lockdown™ Probe, 96 rxn	229149684	436206734	SMARCB1(6598)_2_3_2	120	5' Biotin Standard Desalting	/5Biosg/TCC CTG TGG TGC TGC GAC CCT TAT AAT GAG CCT TCT TGC TTT ACT CAT AGG TGG GAA ACT ACC TCC GTA TGT TCC GAG GTT CTC TGT ACA AGA GAT ACC CCT CAC TCT GGA GGC GAC TAG
xGen™ Lockdown™ Probe, 96 rxn	229149685	436206735	SMARCB1(6598)_2_3_3	120	5' Biotin Standard Desalting	/5Biosg/ACC TCC GTA TGT TCC GAG GTT CTC TGT ACA AGA GAT ACC CCT CAC TCT GGA GGC GAC TAG CCA CTG TGG AAG AGA GGA AGA AAA TAG TTG CAT CGT CAC ATG GTA AAA AAA CAA AAC CTA
xGen™ Lockdown™ Probe, 96 rxn	229149686	436206736	SMARCB1(6598)_2_3_4	120	5' Biotin Standard Desalting	/5Biosg/CCA CTG TGG AAG AGA GGA AGA AAA TAG TTG CAT CGT CAC ATG GTA AAA AAA CAA AAC CTA ACA CTA AGG GTG CGT CTT CAC GAG GGT TTG TAA ACC TGT TTC AAA ACC ACT CGC TTA TGT
xGen™ Lockdown™ Probe, 96 rxn	229149687	436206737	CHEK2(11200)_15_2.1_1	120	5' Biotin Standard Desalting	/5Biosg/CTC AGA CCC TCT CTG CTC TTT CTG AAT GGT GGC CTG TTA ATT CTG GCA TAC TCT TAC TGA TAA TAT ATT TAT CCT TTT CAC TGT GAT TTG CCC AAT TGT TGC TTT AGC TCT GGA CCT TGT
xGen™ Lockdown™ Probe, 96 rxn	229149688	436206738	CHEK2(11200)_15_2.1_2	120	5' Biotin Standard Desalting	/5Biosg/TAA TAT ATT TAT CCT TTT CAC TGT GAT TTG CCC AAT TGT TGC TTT AGC TCT GGA CCT TGT CAA GAA GTT GTT GGT AGT GGA TCC AAA GGC ACG TTT TAC GAC AGA AGA AGC CTT AAG ACA
xGen™ Lockdown™ Probe, 96 rxn	229149689	436206739	CHEK2(11200)_15_2.1_3	120	5' Biotin Standard Desalting	/5Biosg/CAA GAA GTT GTT GGT AGT GGA TCC AAA GGC ACG TTT TAC GAC AGA AGA AGC CTT AAG ACA CCC GTG GCT TCA GGT GGG TGT GGG ACA GTG CCT GCT AGC ATA AAA TAC ATG GGA AGC CCT
xGen™ Lockdown™ Probe, 96 rxn	229149690	436206740	CHEK2(11200)_15_2.1_4	120	5' Biotin Standard Desalting	/5Biosg/CCC GTG GCT TCA GGT GGG TGT GGG ACA GTG CCT GCT AGC ATA AAA TAC ATG GGA AGC CCT GCT GCC TGA GAG ACA TGA GAC AGA GGA CAG AAA CAT GTT TAC TTT GTT GAG TGT TTA ATC
xGen™ Lockdown™ Probe, 96 rxn	229149691	436206741	SOX10(6663)_4.1_7_2	120	5' Biotin Standard Desalting	/5Biosg/GGG CAG TGC CCT GGC CGT GGC CAG TGG ACA CTC CGC CTG GAT CTC CAA GCC ACC AGG CGT GGC TCT GCC CAC GGT CTC ACC ACC TGG TGT GGA TGC CAA AGC CCA GGT GAA GAC AGA GAC
xGen™ Lockdown™ Probe, 96 rxn	229149692	436206742	SOX10(6663)_4.1_7_3	120	5' Biotin Standard Desalting	/5Biosg/GGC TCT GCC CAC GGT CTC ACC ACC TGG TGT GGA TGC CAA AGC CCA GGT GAA GAC AGA GAC CGC GGG GCC CCA GGG GCC CCC ACA CTA CAC CGA CCA GCC ATC CAC CTC ACA GAT CGC CTA
xGen™ Lockdown™ Probe, 96 rxn	229149693	436206743	SOX10(6663)_4.1_7_4	120	5' Biotin Standard Desalting	/5Biosg/CGC GGG GCC CCA GGG GCC CCC ACA CTA CAC CGA CCA GCC ATC CAC CTC ACA GAT CGC CTA CAC CTC CCT CAG CCT GCC CCA CTA TGG CTC AGC CTT CCC CTC CAT CTC CCG CCC CCA GTT
xGen™ Lockdown™ Probe, 96 rxn	229149694	436206744	SOX10(6663)_4.1_7_5	120	5' Biotin Standard Desalting	/5Biosg/CAC CTC CCT CAG CCT GCC CCA CTA TGG CTC AGC CTT CCC CTC CAT CTC CCG CCC CCA GTT TGA CTA CTC TGA CCA TCA GCC CTC AGG ACC CTA TTA TGG CCA CTC GGG CCA GGC CTC TGG
xGen™ Lockdown™ Probe, 96 rxn	229149695	436206745	PBRM1(55193)_15a_2_1	120	5' Biotin Standard Desalting	/5Biosg/TTT TTC TTT CAT CTT AAC ACT TTG TTA ATA GTT CCT GTT CCC TGT AAA GTA ACC TAA TTA TTA TAA CAT CCT TCC CTG TCT AAT TGC TTT TTT TTT TTT TGT AGT AAT AAA AGA GCA GTA
xGen™ Lockdown™ Probe, 96 rxn	229149696	436206746	PBRM1(55193)_15a_2_2	120	5' Biotin Standard Desalting	/5Biosg/TTA TAA CAT CCT TCC CTG TCT AAT TGC TTT TTT TTT TTT TGT AGT AAT AAA AGA GCA GTA CAA GGA GGT CGT TTA TCA GCA ATT ACA ATG GCA CTT CAA TAT GGC TCA GAA AGT GAA GAA
xGen™ Lockdown™ Probe, 96 rxn	229149697	436206747	PBRM1(55193)_15a_2_3	120	5' Biotin Standard Desalting	/5Biosg/CAA GGA GGT CGT TTA TCA GCA ATT ACA ATG GCA CTT CAA TAT GGC TCA GAA AGT GAA GAA GAT GCT GCT TTA GCT GGT AGG CAT TAG GTT TTG ACT AGC GAA ATG CCT TCT TAG TGG ATC
xGen™ Lockdown™ Probe, 96 rxn	229149698	436206748	PBRM1(55193)_15a_2_4	120	5' Biotin Standard Desalting	/5Biosg/GAT GCT GCT TTA GCT GGT AGG CAT TAG GTT TTG ACT AGC GAA ATG CCT TCT TAG TGG ATC CTT CTA GCT AAA TGA AAT TGC AGT GAT TTT TTC TGG CCT AGG GTT TGC TGG TTT GGG AAG
xGen™ Lockdown™ Probe, 96 rxn	229149699	436206749	PIK3CA(5290)_10_4_2	120	5' Biotin Standard Desalting	/5Biosg/ATC CAG AGG GGA AAA ATA TGA CAA AGA AAG CTA TAT AAG ATA TTA TTT TAT TTT ACA GAG TAA CAG ACT AGC TAG AGA CAA TGA ATT AAG GGA AAA TGA CAA AGA ACA GCT CAA AGC AAT
xGen™ Lockdown™ Probe, 96 rxn	229149700	436206750	PIK3CA(5290)_10_4_3	120	5' Biotin Standard Desalting	/5Biosg/TAA CAG ACT AGC TAG AGA CAA TGA ATT AAG GGA AAA TGA CAA AGA ACA GCT CAA AGC AAT TTC TAC ACG AGA TCC TCT CTC TGA AAT CAC TGA GCA GGA GAA AGA TTT TCT ATG GAG TCA
xGen™ Lockdown™ Probe, 96 rxn	229149701	436206751	PIK3CA(5290)_10_4_4	120	5' Biotin Standard Desalting	/5Biosg/TTC TAC ACG AGA TCC TCT CTC TGA AAT CAC TGA GCA GGA GAA AGA TTT TCT ATG GAG TCA CAG GTA AGT GCT AAA ATG GAG ATT CTC TGT TTC TTT TTC TTT ATT ACA GAA AAA ATA ACT
xGen™ Lockdown™ Probe, 96 rxn	229149702	436206752	PIK3CA(5290)_10_4_5	120	5' Biotin Standard Desalting	/5Biosg/CAG GTA AGT GCT AAA ATG GAG ATT CTC TGT TTC TTT TTC TTT ATT ACA GAA AAA ATA ACT GAA TTT GGC TGA TCT CAG CAT GTT TTT ACC ATA CCT ATT GGA ATA AAT AAA GCA GAA TTT
xGen™ Lockdown™ Probe, 96 rxn	229149703	436314548	TET2(54790)_4a.1_50_1	120	5' Biotin Standard Desalting	/5Biosg/CCA AGA TAT GTC TGG TCA ACA AGC TGC GCA ACT TGC TCA GCA AAG GTA CTT GAT ACA TAA CCA TGC AAA TGT TTT TCC TGT GCC TGA CCA GGG AGG AAG TCA CAC TCA GAC CCC TCC CCA
xGen™ Lockdown™ Probe, 96 rxn	229149704	436172939	TET2(54790)_4a.1_50_2	120	5' Biotin Standard Desalting	/5Biosg/CCA TGC AAA TGT TTT TCC TGT GCC TGA CCA GGG AGG AAG TCA CAC TCA GAC CCC TCC CCA GAA GGA CAC TCA AAA GCA TGC TGC TCT AAG GTG GCA TCT CTT ACA GAA GCA AGA ACA GCA
xGen™ Lockdown™ Probe, 96 rxn	229149705	436314549	TET2(54790)_4a.1_50_3	120	5' Biotin Standard Desalting	/5Biosg/GAA GGA CAC TCA AAA GCA TGC TGC TCT AAG GTG GCA TCT CTT ACA GAA GCA AGA ACA GCA GCA AAC ACA GCA ACC CCA AAC TGA GTC TTG CCA TAG TCA GAT GCA CAG GCC AAT TAA GGT
xGen™ Lockdown™ Probe, 96 rxn	229149706	436314550	TET2(54790)_4a.1_50_4	120	5' Biotin Standard Desalting	/5Biosg/GCA AAC ACA GCA ACC CCA AAC TGA GTC TTG CCA TAG TCA GAT GCA CAG GCC AAT TAA GGT GGA ACC TGG ATG CAA GCC ACA TGC CTG TAT GCA CAC AGC ACC ACC AGA AAA CAA AAC ATG
xGen™ Lockdown™ Probe, 96 rxn	229149707	436314551	TET2(54790)_6a_4_2	120	5' Biotin Standard Desalting	/5Biosg/TTG GTT GGG GTG GGG GGT GTT TGG GAT GGA ATG GTG ATC CAC GCA GGT GGT TCG CAG AAG CAG CAG TGA AGA GAA GCT ACT GTG TTT GGT GCG GGA GCG AGC TGG CCA CAC CTG TGA GGC
xGen™ Lockdown™ Probe, 96 rxn	229149708	436314552	TET2(54790)_6a_4_3	120	5' Biotin Standard Desalting	/5Biosg/CAG CAG TGA AGA GAA GCT ACT GTG TTT GGT GCG GGA GCG AGC TGG CCA CAC CTG TGA GGC TGC AGT GAT TGT GAT TCT CAT CCT GGT GTG GGA AGG AAT CCC GCT GTC TCT GGC TGA CAA
xGen™ Lockdown™ Probe, 96 rxn	229149709	436314553	TET2(54790)_6a_4_4	120	5' Biotin Standard Desalting	/5Biosg/TGC AGT GAT TGT GAT TCT CAT CCT GGT GTG GGA AGG AAT CCC GCT GTC TCT GGC TGA CAA ACT CTA CTC GGA GCT TAC CGA GAC GCT GAG GAA ATA CGG CAC GCT CAC CAA TCG CCG GTG
xGen™ Lockdown™ Probe, 96 rxn	229149710	436314554	TET2(54790)_6a_4_5	120	5' Biotin Standard Desalting	/5Biosg/ACT CTA CTC GGA GCT TAC CGA GAC GCT GAG GAA ATA CGG CAC GCT CAC CAA TCG CCG GTG TGC CTT GAA TGA AGA GTA AGT GAA GCC CAG GGC CTC TCC CCT CTT TGC GGC CAC TGA TAG
xGen™ Lockdown™ Probe, 96 rxn	229149711	436314555	FBXW7(55294)_16_3_1	120	5' Biotin Standard Desalting	/5Biosg/AAG AGT ATC CAT ACT TCT ATT CTA ATA AAC TGT GTC TTT TGT AGT TTG ATG GTA TCC ATG TGG TGA GTG GAT CTC TTG ATA CAT CAA TCC GTG TTT GGG ATG TGG AGA CAG GGA ATT GCA
xGen™ Lockdown™ Probe, 96 rxn	229149712	436314556	FBXW7(55294)_16_3_2	120	5' Biotin Standard Desalting	/5Biosg/TGG TGA GTG GAT CTC TTG ATA CAT CAA TCC GTG TTT GGG ATG TGG AGA CAG GGA ATT GCA TTC ACA CGT TAA CAG GGC ACC AGT CGT TAA CAA GTG GAA TGG AAC TCA AAG ACA ATA TTC
xGen™ Lockdown™ Probe, 96 rxn	229149713	434946678	FBXW7(55294)_16_3_3	120	5' Biotin Standard Desalting	/5Biosg/TTC ACA CGT TAA CAG GGC ACC AGT CGT TAA CAA GTG GAA TGG AAC TCA AAG ACA ATA TTC TTG TCT CTG GGA ATG CAG ATT CTA CAG TTA AAA TCT GGG ATA TCA AAA CAG GAC AGT GTT
xGen™ Lockdown™ Probe, 96 rxn	229149714	434946679	FBXW7(55294)_16_3_4	120	5' Biotin Standard Desalting	/5Biosg/TTG TCT CTG GGA ATG CAG ATT CTA CAG TTA AAA TCT GGG ATA TCA AAA CAG GAC AGT GTT TAC AAA CAT TGC AAG GTA AGT CTT ACT CAC CTT TCG TTT TGT TCA TTA AAA ATG AGA TCA
xGen™ Lockdown™ Probe, 96 rxn	229149715	434946680	FAT1(2195)_11_64_2	120	5' Biotin Standard Desalting	/5Biosg/GGG CAT CTG ATG CTG ACT CAG GAA CCA ACG GCC AAG TTA TGT ATA GCC TGG ATC AGT CAC AAA GTG TGG AAG TCA TTG AAT CCT TTG CCA TTA ACA TGG AAA CAG GCT GGA TTA CAA CTT
xGen™ Lockdown™ Probe, 96 rxn	229149716	434946681	FAT1(2195)_11_64_3	120	5' Biotin Standard Desalting	/5Biosg/AAA GTG TGG AAG TCA TTG AAT CCT TTG CCA TTA ACA TGG AAA CAG GCT GGA TTA CAA CTT TAA AGG AAC TTG ACC ATG AAA AGA GAG ACA ATT ACC AGA TTA AAG TGG TTG CAT CAG ATC
xGen™ Lockdown™ Probe, 96 rxn	229149717	434946682	FAT1(2195)_11_64_4	120	5' Biotin Standard Desalting	/5Biosg/TAA AGG AAC TTG ACC ATG AAA AGA GAG ACA ATT ACC AGA TTA AAG TGG TTG CAT CAG ATC ATG GTG AAA AGA TCC AGC TAT CCT CCA CAG CCA TTG TGG ATG TTA CCG TCA CCG ATG TCA
xGen™ Lockdown™ Probe, 96 rxn	229149718	434946683	FAT1(2195)_11_64_5	120	5' Biotin Standard Desalting	/5Biosg/ATG GTG AAA AGA TCC AGC TAT CCT CCA CAG CCA TTG TGG ATG TTA CCG TCA CCG ATG TCA ACG ATA GTC CAC CAC GAT TCA CGG CCG AGA TCT ATA AAG GGA CTG TGA GTG AGG ATG ACC
xGen™ Lockdown™ Probe, 96 rxn	229149719	434946684	SDHA(6389)_2_2_2	120	5' Biotin Standard Desalting	/5Biosg/GGG TAC ATA AGA AGG TGA ACA GTT TGC AAG GGG AAA TTA CTA TCC CCC ACA GCA TTT GTT CCT TCA GGA CAC TAA CCC TCT GGA TCT GTG TCT TCT GTG TCT CCA GTG GCC AAC AGT GTT
xGen™ Lockdown™ Probe, 96 rxn	229149720	434946685	SDHA(6389)_2_2_3	120	5' Biotin Standard Desalting	/5Biosg/CCT TCA GGA CAC TAA CCC TCT GGA TCT GTG TCT TCT GTG TCT CCA GTG GCC AAC AGT GTT GCA AAC AGG AAC CCG AGG TTT TCA CTT CAC TGT TGA TGG GAA CAA GAG GGC ATC TGC TAA
xGen™ Lockdown™ Probe, 96 rxn	229149721	434946686	SDHA(6389)_2_2_4	120	5' Biotin Standard Desalting	/5Biosg/GCA AAC AGG AAC CCG AGG TTT TCA CTT CAC TGT TGA TGG GAA CAA GAG GGC ATC TGC TAA AGT TTC AGA TTC CGT AAG TTC ATG CTT TTT GTT CCA TTA TAA ATG ATT TTT TTG GCT TAG
xGen™ Lockdown™ Probe, 96 rxn	229149722	434946687	SDHA(6389)_2_2_5	120	5' Biotin Standard Desalting	/5Biosg/AGT TTC AGA TTC CGT AAG TTC ATG CTT TTT GTT CCA TTA TAA ATG ATT TTT TTG GCT TAG GGG GTA AGG ATC TAT ACC AGT TTG TTT TCA TAT GAG TCA TAG ACA TAA GGG AAA AAT TTC
xGen™ Lockdown™ Probe, 96 rxn	229149723	434946688	TERT(7015)_1_1	120	5' Biotin Standard Desalting	/5Biosg/GAC GCA GCG CTG CCT GAA ACT CGC GCC GCG AGG AGA GGG CGG GGC CGC GGA AAG GAA GGG GAG GGG CTG GGA GGG CCC GGA GGG GGC TGG GCC GGG GAC CCG GGA GGG GTC GGG ACG GGG
xGen™ Lockdown™ Probe, 96 rxn	229149724	434946689	TERT(7015)_1_2	120	5' Biotin Standard Desalting	/5Biosg/GGG AGG GGC TGG GAG GGC CCG GAG GGG GCT GGG CCG GGG ACC CGG GAG GGG TCG GGA CGG GGC GGG GTC CGC GCG GAG GAG GCG GAG CTG GAA GGT GAA GGG GCA GGA CGG GTG CCC GGG
xGen™ Lockdown™ Probe, 96 rxn	229149725	434946690	TERT(7015)_1_3	120	5' Biotin Standard Desalting	/5Biosg/CTC CCG GGT CCC CGG CCC AGC CCC CTC CGG GCC CTC CCA GCC CCT CCC CTT CCT TTC CGC GGC CCC GCC CTC TCC TCG CGG CGC GAG TTT CAG GCA GCG CTG CGT CCT GCT GCG CAC GTG
xGen™ Lockdown™ Probe, 96 rxn	229149726	434946691	MAP3K1(4214)_18a.1_3.1_1	120	5' Biotin Standard Desalting	/5Biosg/ATC TGT TGC TAA TAA AGT GCT AGT TTG CAT TTG TTC ATT TTA GAT CAG ATT GCT AGT GAA AAT ATG CAA AAC TTT GTG AAC GTG TTT ATT TGA AAC AGG TGA CTT ATG TCA GAA ACA CAT
xGen™ Lockdown™ Probe, 96 rxn	229149727	434946692	MAP3K1(4214)_18a.1_3.1_2	120	5' Biotin Standard Desalting	/5Biosg/AAT ATG CAA AAC TTT GTG AAC GTG TTT ATT TGA AAC AGG TGA CTT ATG TCA GAA ACA CAT CTT CTG AGC AAG AAG AAG TAG TAG AAG CAC TAA GAG AAG AGA TAA GAA TGA TGA GCC ATC
xGen™ Lockdown™ Probe, 96 rxn	229149728	434946693	MAP3K1(4214)_18a.1_3.1_3	120	5' Biotin Standard Desalting	/5Biosg/CTT CTG AGC AAG AAG AAG TAG TAG AAG CAC TAA GAG AAG AGA TAA GAA TGA TGA GCC ATC TGA ATC ATC CAA ACA TCA TTA GGA TGT TGG GAG CCA CGT GTG AGA AGA GCA ATT ACA ATC
xGen™ Lockdown™ Probe, 96 rxn	229149729	436314557	MAP3K1(4214)_18a.1_3.1_4	120	5' Biotin Standard Desalting	/5Biosg/TGA ATC ATC CAA ACA TCA TTA GGA TGT TGG GAG CCA CGT GTG AGA AGA GCA ATT ACA ATC TCT TCA TTG AAT GGA TGG CAG GTA TGT TAA TGT TTT AAA TTA CAA AAT AGT AGT ACG TGG
xGen™ Lockdown™ Probe, 96 rxn	229149730	436314558	HLA-A(3105)_3.1_4.1_1	120	5' Biotin Standard Desalting	/5Biosg/GCG GGG CTC GGG GGA CTG GGC TGA CCG CGG GGT CGG GGC CAG GTT CTC ACA CCA TCC AGA TAA TGT ATG GCT GCG ACG TGG GGT CGG ACG GGC GCT TCC TCC GCG GGT ACC GGC AGG ACG
xGen™ Lockdown™ Probe, 96 rxn	229149731	436314559	HLA-A(3105)_3.1_4.1_2	120	5' Biotin Standard Desalting	/5Biosg/TAA TGT ATG GCT GCG ACG TGG GGT CGG ACG GGC GCT TCC TCC GCG GGT ACC GGC AGG ACG CCT ACG ACG GCA AGG ATT ACA TCG CCC TGA ACG AGG ACC TGC GCT CTT GGA CCG CGG CGG
xGen™ Lockdown™ Probe, 96 rxn	229149732	436206765	HLA-A(3105)_3.1_4.1_3	120	5' Biotin Standard Desalting	/5Biosg/CCT ACG ACG GCA AGG ATT ACA TCG CCC TGA ACG AGG ACC TGC GCT CTT GGA CCG CGG CGG ACA TGG CGG CTC AGA TCA CCA AGC GCA AGT GGG AGG CGG CCC ATG AGG CGG AGC AGT TGA
xGen™ Lockdown™ Probe, 96 rxn	229149733	436206766	HLA-A(3105)_3.1_4.1_4	120	5' Biotin Standard Desalting	/5Biosg/ACA TGG CGG CTC AGA TCA CCA AGC GCA AGT GGG AGG CGG CCC ATG AGG CGG AGC AGT TGA GAG CCT ACC TGG ATG GCA CGT GCG TGG AGT GGC TCC GCA GAT ACC TGG AGA ACG GGA AGG
xGen™ Lockdown™ Probe, 96 rxn	229149734	436190604	SMO(6608)_6a_3_2	120	5' Biotin Standard Desalting	/5Biosg/GTG AGT TTG AGG GAG GGG GCC AGT AAC CCA CCT TCT GTC CCA CCC CTT CCT GCT GCA GGT GGA TGG GGA CTC TGT GAG TGG GAT TTG TTT TGT GGG CTA CAA GAA CTA CCG ATA CCG TGC
xGen™ Lockdown™ Probe, 96 rxn	229149735	436190605	SMO(6608)_6a_3_3	120	5' Biotin Standard Desalting	/5Biosg/GGA TGG GGA CTC TGT GAG TGG GAT TTG TTT TGT GGG CTA CAA GAA CTA CCG ATA CCG TGC GGG CTT CGT GCT GGC CCC AAT CGG CCT GGT GCT CAT CGT GGG AGG CTA CTT CCT CAT CCG
xGen™ Lockdown™ Probe, 96 rxn	229149736	436190606	SMO(6608)_6a_3_4	120	5' Biotin Standard Desalting	/5Biosg/GGG CTT CGT GCT GGC CCC AAT CGG CCT GGT GCT CAT CGT GGG AGG CTA CTT CCT CAT CCG AGG TGA GTG AAG ACC AGG CCA GGA CCA GTT GGG CAA CAA AAT ATA CTG GGC ACT TGC TGC
xGen™ Lockdown™ Probe, 96 rxn	229149737	436190607	SMO(6608)_6a_3_5	120	5' Biotin Standard Desalting	/5Biosg/AGG TGA GTG AAG ACC AGG CCA GGA CCA GTT GGG CAA CAA AAT ATA CTG GGC ACT TGC TGC CAG TAC TGG GAG CTG CCA GCA CGG CTG CCC CCA TGC TGA AAC CCC AGC TAG CTC CTA TAG
xGen™ Lockdown™ Probe, 96 rxn	229149738	436190608	BRAF(673)_15_1_2	120	5' Biotin Standard Desalting	/5Biosg/AGA AAT TAG ATC TCT TAC CTA AAC TCT TCA TAA TGC TTG CTC TGA TAG GAA AAT GAG ATC TAC TGT TTT CCT TTA CTT ACT ACA CCT CAG ATA TAT TTC TTC ATG AAG ACC TCA CAG TAA
xGen™ Lockdown™ Probe, 96 rxn	229149739	436206767	BRAF(673)_15_1_3	120	5' Biotin Standard Desalting	/5Biosg/TAC TGT TTT CCT TTA CTT ACT ACA CCT CAG ATA TAT TTC TTC ATG AAG ACC TCA CAG TAA AAA TAG GTG ATT TTG GTC TAG CTA CAG TGA AAT CTC GAT GGA GTG GGT CCC ATC AGT TTG
xGen™ Lockdown™ Probe, 96 rxn	229149740	436206768	BRAF(673)_15_1_4	120	5' Biotin Standard Desalting	/5Biosg/AAA TAG GTG ATT TTG GTC TAG CTA CAG TGA AAT CTC GAT GGA GTG GGT CCC ATC AGT TTG AAC AGT TGT CTG GAT CCA TTT TGT GGA TGG TAA GAA TTG AGG CTA TTT TTC CAC TGA TTA
xGen™ Lockdown™ Probe, 96 rxn	229149741	436206769	BRAF(673)_15_1_5	120	5' Biotin Standard Desalting	/5Biosg/AAC AGT TGT CTG GAT CCA TTT TGT GGA TGG TAA GAA TTG AGG CTA TTT TTC CAC TGA TTA AAT TTT TGG CCC TGA GAT GCT GCT GAG TTA CTA GAA AGT CAT TGA AGG TCT CAA CTA TAG
xGen™ Lockdown™ Probe, 96 rxn	229149742	436206770	CDKN2A(1029)_5a_3_1	120	5' Biotin Standard Desalting	/5Biosg/CCT TTC CGT CAT GCC GGC CCC CAC CCT GGC TCT GAC CAT TCT GTT CTC TCT GGC AGG TCA TGA TGA TGG GCA GCG CCC GAG TGG CGG AGC TGC TGC TGC TCC ACG GCG CGG AGC CCA ACT
xGen™ Lockdown™ Probe, 96 rxn	229149743	436206771	CDKN2A(1029)_5a_3_2	120	5' Biotin Standard Desalting	/5Biosg/TGA TGA TGG GCA GCG CCC GAG TGG CGG AGC TGC TGC TGC TCC ACG GCG CGG AGC CCA ACT GCG CCG ACC CCG CCA CTC TCA CCC GAC CCG TGC ACG ACG CTG CCC GGG AGG GCT TCC TGG
xGen™ Lockdown™ Probe, 96 rxn	229149744	436206772	CDKN2A(1029)_5a_3_3	120	5' Biotin Standard Desalting	/5Biosg/GCG CCG ACC CCG CCA CTC TCA CCC GAC CCG TGC ACG ACG CTG CCC GGG AGG GCT TCC TGG ACA CGC TGG TGG TGC TGC ACC GGG CCG GGG CGC GGC TGG ACG TGC GCG ATG CCT GGG GCC
xGen™ Lockdown™ Probe, 96 rxn	229149745	436206773	CDKN2A(1029)_5a_3_4	120	5' Biotin Standard Desalting	/5Biosg/ACA CGC TGG TGG TGC TGC ACC GGG CCG GGG CGC GGC TGG ACG TGC GCG ATG CCT GGG GCC GTC TGC CCG TGG ACC TGG CTG AGG AGC TGG GCC ATC GCG ATG TCG CAC GGT ACC TGC GCG
xGen™ Lockdown™ Probe, 96 rxn	229149746	436206774	CDKN2A(1029)_5a_3_5	120	5' Biotin Standard Desalting	/5Biosg/GTC TGC CCG TGG ACC TGG CTG AGG AGC TGG GCC ATC GCG ATG TCG CAC GGT ACC TGC GCG CGG CTG CGG GGG GCA CCA GAG GCA GTA ACC ATG CCC GCA TAG ATG CCG CGG AAG GTC CCT
xGen™ Lockdown™ Probe, 96 rxn	229149747	436206775	NOTCH1(4851)_18a_1_1	120	5' Biotin Standard Desalting	/5Biosg/TGG GGC TCC CCA CCA GAC ACC TTT GTC ACA GGG CTG CTT GCC GCA GCC TCG GCA ACG AAA GGC TGG GCT GTC CCC AGC CAT GCA GCC TTC CCG GCC CCC TCC CGC AGG TGT GGG TTT GTG
xGen™ Lockdown™ Probe, 96 rxn	229149748	436206776	NOTCH1(4851)_18a_1_2	120	5' Biotin Standard Desalting	/5Biosg/GGC TGG GCT GTC CCC AGC CAT GCA GCC TTC CCG GCC CCC TCC CGC AGG TGT GGG TTT GTG CCT GCC CCT CAC ACT CAC CCT TCC GTC CTC TCC CAG ACC CGT GTC ACA ACG GGG GCT CCT
xGen™ Lockdown™ Probe, 96 rxn	229149749	436206585	NOTCH1(4851)_18a_1_3	120	5' Biotin Standard Desalting	/5Biosg/CCT GCC CCT CAC ACT CAC CCT TCC GTC CTC TCC CAG ACC CGT GTC ACA ACG GGG GCT CCT GCA CAG ACG GCA TCA ACA CGG CCT TCT GCG ACT GCC TGC CCG GCT TCC GGG GCA CTT TCT
xGen™ Lockdown™ Probe, 96 rxn	229149750	436206586	NOTCH1(4851)_18a_1_4	120	5' Biotin Standard Desalting	/5Biosg/GCA CAG ACG GCA TCA ACA CGG CCT TCT GCG ACT GCC TGC CCG GCT TCC GGG GCA CTT TCT GTG AGG AGG ACA TCA ACG AGT GTG CCA GTG ACC CCT GCC GCA ACG GGG CCA ACT GCA CGG
xGen™ Lockdown™ Probe, 96 rxn	229149751	436206587	BCOR(54880)_15_3_1	120	5' Biotin Standard Desalting	/5Biosg/CAA GTG TGG CTT GCA TGA GCA TAA TTC TAT TGC GCC TCT CTT CCT AGG CCT CTG CAC GAT GCT GTT GAG AAC GAT CAC TTG GAA ATT GTC CGA CTA CTT CTC TCT TAT GGT GCT GAC CCC
xGen™ Lockdown™ Probe, 96 rxn	229149752	436206588	BCOR(54880)_15_3_2	120	5' Biotin Standard Desalting	/5Biosg/GCT GTT GAG AAC GAT CAC TTG GAA ATT GTC CGA CTA CTT CTC TCT TAT GGT GCT GAC CCC ACC TTG GCT ACG TAC TCA GGT AGA ACC ATC ATG AAA ATG ACC CAC AGT GAA CTT ATG GAA
xGen™ Lockdown™ Probe, 96 rxn	229149753	436206589	BCOR(54880)_15_3_3	120	5' Biotin Standard Desalting	/5Biosg/ACC TTG GCT ACG TAC TCA GGT AGA ACC ATC ATG AAA ATG ACC CAC AGT GAA CTT ATG GAA AAG TTC TTA ACA GGT ATG ACA AAG TTC AAG AAA TGG TCT TAT TCA AAA ATT AGA TGA TAA
xGen™ Lockdown™ Probe, 96 rxn	229149754	436206590	BCOR(54880)_15_3_4	120	5' Biotin Standard Desalting	/5Biosg/AAG TTC TTA ACA GGT ATG ACA AAG TTC AAG AAA TGG TCT TAT TCA AAA ATT AGA TGA TAA CTC GAT ACA ATA GAT GAT TGG AAT TTG ACT AGG CAG AAA TCA CAA AGG CTG AAA CTG TAA
xGen™ Lockdown™ Probe, 96 rxn	229149755	436206591	BCOR(54880)_13.1_5.1_1	120	5' Biotin Standard Desalting	/5Biosg/GGA GCC AAA GCC CTT CGA CCG CTT GCA GCA ACT GCT ACC AGC CTC CCA GTC CAC ACA GCT GCC ATG CTC AAG TTC CCC TCA GGA GAC CAC CCA GTC TCG CCC TAT GCC GCC GGA AGC ACG
xGen™ Lockdown™ Probe, 96 rxn	229149756	436206592	BCOR(54880)_13.1_5.1_2	120	5' Biotin Standard Desalting	/5Biosg/GCC ATG CTC AAG TTC CCC TCA GGA GAC CAC CCA GTC TCG CCC TAT GCC GCC GGA AGC ACG GAG ACT TAT TGT CAA TAA GAA CGC TGG CGA GAC CCT TCT GCA GCG GGC AGC CAG GCT TGG
xGen™ Lockdown™ Probe, 96 rxn	229149757	436206593	BCOR(54880)_13.1_5.1_3	120	5' Biotin Standard Desalting	/5Biosg/GAG ACT TAT TGT CAA TAA GAA CGC TGG CGA GAC CCT TCT GCA GCG GGC AGC CAG GCT TGG CTA TGA GGT GTG TCC CTG TGG GCG CTC CCT GGG GCT GCA GGC TGG GGG GCG GGG CCT GCG
xGen™ Lockdown™ Probe, 96 rxn	229149758	436206594	BCOR(54880)_13.1_5.1_4	120	5' Biotin Standard Desalting	/5Biosg/CTA TGA GGT GTG TCC CTG TGG GCG CTC CCT GGG GCT GCA GGC TGG GGG GCG GGG CCT GCG GAC TGT GGT GGG CGA GGG GAG GGA CAT GGA GAG CAG AGC TCA GCC CCC TCC ACA TCG GGG
xGen™ Lockdown™ Probe, 96 rxn	229149759	436206595	BCOR(54880)_11_3_2	120	5' Biotin Standard Desalting	/5Biosg/GAC AAA CAG TTC CTC TAA CCA CTT AGA AGA CCC ACA TTA TAG TGA GCT GAC CAA CCT GAA GGT GTG CAT TGA ATT AAC AGG GCT CCA TCC TAA AAA ACA ACG CCA CTT GCT GCA CCT TAG
xGen™ Lockdown™ Probe, 96 rxn	229149760	436206596	BCOR(54880)_11_3_3	120	5' Biotin Standard Desalting	/5Biosg/GGT GTG CAT TGA ATT AAC AGG GCT CCA TCC TAA AAA ACA ACG CCA CTT GCT GCA CCT TAG AGA ACG ATG GGA GCA GCA GGT GTC GGC AGC AGA TGG CAA ACC TGG CCG GCA AAG CAG GAA
xGen™ Lockdown™ Probe, 96 rxn	229149761	436206597	BCOR(54880)_11_3_4	120	5' Biotin Standard Desalting	/5Biosg/AGA ACG ATG GGA GCA GCA GGT GTC GGC AGC AGA TGG CAA ACC TGG CCG GCA AAG CAG GAA GGA AGT GAC CCA GGC CAC TCA GCC TGA GGC CAT TCC TCA GGG GAC TAA CAT CAC TGA AGA
xGen™ Lockdown™ Probe, 96 rxn	229149762	436206598	BCOR(54880)_11_3_5	120	5' Biotin Standard Desalting	/5Biosg/GGA AGT GAC CCA GGC CAC TCA GCC TGA GGC CAT TCC TCA GGG GAC TAA CAT CAC TGA AGA GAA ACC TGG CAG GAA AAG GGC AGA GGC CAA AGG CAA CAG AAG CTG GTC GGA AGA GTC TCT
xGen™ Lockdown™ Probe, 96 rxn	229149763	436206599	KDM6A(7403)_17_3_2	120	5' Biotin Standard Desalting	/5Biosg/ATT ACA CAA CCA GCA TTT ACT TTT CCT TTG TTT TTT TGA CAG ATG AGA CCA ACA GGA GTT GCA CAG GTA CGA TCT ACT GGA ATT CCT AAT GGG CCA ACA GCT GAC TCA TCA CTG CCT ACA
xGen™ Lockdown™ Probe, 96 rxn	229149764	436206600	KDM6A(7403)_17_3_3	120	5' Biotin Standard Desalting	/5Biosg/GCA CAG GTA CGA TCT ACT GGA ATT CCT AAT GGG CCA ACA GCT GAC TCA TCA CTG CCT ACA AAC TCA GTC TCT GGC CAG CAG CCA CAG CTT GCT CTG ACC AGA GTG CCT AGC GTC TCT CAG
xGen™ Lockdown™ Probe, 96 rxn	229149765	436206601	KDM6A(7403)_17_3_4	120	5' Biotin Standard Desalting	/5Biosg/AAC TCA GTC TCT GGC CAG CAG CCA CAG CTT GCT CTG ACC AGA GTG CCT AGC GTC TCT CAG CCT GGA GTC CGT CCT GCC TGC CCT GGG CAG CCT TTG GCC AAT GGA CCC TTT TCT GCA GGC
xGen™ Lockdown™ Probe, 96 rxn	229149766	436206602	KDM6A(7403)_17_3_5	120	5' Biotin Standard Desalting	/5Biosg/CCT GGA GTC CGT CCT GCC TGC CCT GGG CAG CCT TTG GCC AAT GGA CCC TTT TCT GCA GGC CAT GTT CCC TGT AGC ACA TCA AGA ACG CTG GGA AGT ACA GAC ACT ATT TTG ATA GGC AAT
xGen™ Lockdown™ Probe, 96 rxn	229149767	436206603	RBM10(8241)_6.1_2.1_1	120	5' Biotin Standard Desalting	/5Biosg/CTC TTC CCC TTT CCC TCT CTG CCC CCC GTC CTC TCC CCT CGG GTC CCG CCC CCG GGA ACG CCG TGT GTC CAA AGC TGT TGA CTA ACC CAC TGC GTC TGT ATC TGA ATG CTG TCT CCA GGT
xGen™ Lockdown™ Probe, 96 rxn	229149768	436206604	RBM10(8241)_6.1_2.1_2	120	5' Biotin Standard Desalting	/5Biosg/CCG TGT GTC CAA AGC TGT TGA CTA ACC CAC TGC GTC TGT ATC TGA ATG CTG TCT CCA GGT CAG AGC CGG GGC TTC GCC TTC GTC GAG TTT AGT CAC TTG CAG GAC GCT ACA CGA TGG ATG
xGen™ Lockdown™ Probe, 96 rxn	229149769	436206605	RBM10(8241)_6.1_2.1_3	120	5' Biotin Standard Desalting	/5Biosg/CAG AGC CGG GGC TTC GCC TTC GTC GAG TTT AGT CAC TTG CAG GAC GCT ACA CGA TGG ATG GAA GCC AAT CAG GTT GCT TTG CCG CAC TTG AAC CCC CCC CCA AAC AAA TAC TAC TTT GTA
xGen™ Lockdown™ Probe, 96 rxn	229149770	436206606	RBM10(8241)_6.1_2.1_4	120	5' Biotin Standard Desalting	/5Biosg/GAA GCC AAT CAG GTT GCT TTG CCG CAC TTG AAC CCC CCC CCA AAC AAA TAC TAC TTT GTA ATC GAG CGC TCC CCA TCG CCT GAT TCT TAT GGA CAC AGT TCC CTG CCC TGT GGC CCT GTG
xGen™ Lockdown™ Probe, 96 rxn	229149771	436206607	AR(367)_1a.4_2.1_1	120	5' Biotin Standard Desalting	/5Biosg/GGC GGC GGC GGC GGC GGC GAG GCG GGA GCT GTA GCC CCC TAC GGC TAC ACT CGG CCC CCT CAG GGG CTG GCG GGC CAG GAA AGC GAC TTC ACC GCA CCT GAT GTG TGG TAC CCT GGC GGC
xGen™ Lockdown™ Probe, 96 rxn	229149772	436206608	AR(367)_1a.4_2.1_2	120	5' Biotin Standard Desalting	/5Biosg/CAG GGG CTG GCG GGC CAG GAA AGC GAC TTC ACC GCA CCT GAT GTG TGG TAC CCT GGC GGC ATG GTG AGC AGA GTG CCC TAT CCC AGT CCC ACT TGT GTC AAA AGC GAA ATG GGC CCC TGG
xGen™ Lockdown™ Probe, 96 rxn	229149773	436206609	AR(367)_1a.4_2.1_3	120	5' Biotin Standard Desalting	/5Biosg/ATG GTG AGC AGA GTG CCC TAT CCC AGT CCC ACT TGT GTC AAA AGC GAA ATG GGC CCC TGG ATG GAT AGC TAC TCC GGA CCT TAC GGG GAC ATG CGG TAA GTT TTT CCT TCC AGA AAT GTC
xGen™ Lockdown™ Probe, 96 rxn	229149774	436206610	BCORL1(63035)_8_22_2	120	5' Biotin Standard Desalting	/5Biosg/GCA GCT CAG GCA CCA GCT ATG CAA AAA GTC CCC CTG TCC TTT CAG CCA GGG ACA GTG CTG ACC CCG AGC CAG CCG CTG GTA TAT ATC CCG CCT CCA AGC TGT GGG CAG CCA CTC AGT GTG
xGen™ Lockdown™ Probe, 96 rxn	229149775	436206611	BCORL1(63035)_8_22_3	120	5' Biotin Standard Desalting	/5Biosg/ACC CCG AGC CAG CCG CTG GTA TAT ATC CCG CCT CCA AGC TGT GGG CAG CCA CTC AGT GTG GCC ACA CTG CCA ACC ACT CTA GGG GTT TCC TCC ACT CTT ACG CTC CCT GTC CTG CCG TCC
xGen™ Lockdown™ Probe, 96 rxn	229149776	436206612	BCORL1(63035)_8_22_4	120	5' Biotin Standard Desalting	/5Biosg/GCC ACA CTG CCA ACC ACT CTA GGG GTT TCC TCC ACT CTT ACG CTC CCT GTC CTG CCG TCC TAC CTG CAG GAC AGG TGT CTC CCA GGC GTG CTA GCC TCC CCC GAG CTC CGT TCT TAC CCG
xGen™ Lockdown™ Probe, 96 rxn	229149777	436206613	BCORL1(63035)_8_22_5	120	5' Biotin Standard Desalting	/5Biosg/TAC CTG CAG GAC AGG TGT CTC CCA GGC GTG CTA GCC TCC CCC GAG CTC CGT TCT TAC CCG TAT GCA TTT TCT GTG GCC CGG CCT CTG ACT TCG GAT TCC AAG CTG GTA TCT CTG GAG GTG
xGen™ Lockdown™ Probe, 96 rxn	229149778	436206614	BCORL1(63035)_18_2_1	120	5' Biotin Standard Desalting	/5Biosg/GCC ATG GAA CCG GCA AAC CGC ATC CCT GAC TAG GGG CCT GTG GCC TTG TCA TTT ACC TCC CAA CCA CCA CCC CTC CAT GCC CCT TTA TCT GCT TAG CGC ATT TCT TTT CTT CGG TTT TGT
xGen™ Lockdown™ Probe, 96 rxn	229149779	434946694	BCORL1(63035)_18_2_2	120	5' Biotin Standard Desalting	/5Biosg/CAA CCA CCA CCC CTC CAT GCC CCT TTA TCT GCT TAG CGC ATT TCT TTT CTT CGG TTT TGT ACA TGT ATC TGA GTC CTA ATC CCC TAT ATG CTC CCC TTA CAG AGG AAA AAG ACG GGT TTG
xGen™ Lockdown™ Probe, 96 rxn	229149780	434946695	BCORL1(63035)_18_2_3	120	5' Biotin Standard Desalting	/5Biosg/ACA TGT ATC TGA GTC CTA ATC CCC TAT ATG CTC CCC TTA CAG AGG AAA AAG ACG GGT TTG CCT GTG ACC TCC TAC ATA ATC CTC CTG GGA GCT CAG ATC AAG AAG GAG ACG ATC CGA TGG
xGen™ Lockdown™ Probe, 96 rxn	229149781	434946696	BCORL1(63035)_18_2_4	120	5' Biotin Standard Desalting	/5Biosg/CCT GTG ACC TCC TAC ATA ATC CTC CTG GGA GCT CAG ATC AAG AAG GAG ACG ATC CGA TGG AGG AGG ATG ATT TCA TGT TTG AAC TCT CAG ACA AGC CTC TTC TCC CTT GCT ACA ACC TCC
