# Supplementary material for: Nivolumab and ipilimumab in recurrent or refractory cancer of unknown primary: a phase II trial
Source: Nat Commun. 2023 Oct 24;14:6761. doi: 10.1038/s41467-023-42400-5 (PMC10598029; doi:10.1038/s41467-023-42400-5)
Supplement: Supplementary file 7 — Supplementary Data 4 [file 41467_2023_42400_MOESM7_ESM.xlsx]

## Sheet: Tabelle1
Supplementary Data 4: Normalized Log Data of the gene expression analysis using the NanoString nCounter technology
	USUBJID
Gene	P18	P20	P16	P6	P7	P30	P23	P21	P12	P27	P15	P10	P5
A2M	12.0157	11.7471	12.8706	11.5767	13.8385	12.4372	13.7266	12.3451	13.4227	13.111	10.3948	14.3276	14.049
ACVR1C	5.10716	6.29487	2.89881	5.0699	3.24465	6.05008	3.9816	5.09149	5.91782	2.966	4.87898	4.74805	5.10412
ADAM12	11.5398	10.1091	8.38543	10.1693	10.8148	7.18015	9.37727	10.2814	8.3638	8.76045	7.25215	9.94431	7.69787
ADGRE1	0	3.87567	3.95705	4.17015	3.91941	0	0	4.00389	1.93781	3.80178	0	3.41982	5.38197
ADM	11.9651	9.22108	11.1881	11.2582	9.74844	9.16703	7.37976	8.88984	10.8264	6.40613	9.16297	8.73747	8.37424
ADORA2A	5.73964	5.54214	6.30933	6.16682	7.79077	4.24815	5.93343	6.70455	6.90584	6.27264	5.93339	5.3911	5.84181
AKT1	11.4819	11.5015	11.1537	12.3011	11.989	11.3268	11.6707	11.8614	11.2619	11.0969	11.2307	10.5198	10.8624
ALDOA	14.4141	12.9784	13.909	13.7782	14.1874	13.3694	13.1294	13.5734	14.9404	13.1369	12.0392	13.5781	12.4152
ALDOC	9.59429	8.92434	8.55912	10.2853	9.33396	9.45299	7.75195	8.15896	9.38012	8.58981	7.75056	7.66241	8.90377
ANGPT1	4.14842	6.32253	7.86723	4.27945	7.00199	6.8551	7.43478	6.00409	5.98385	5.01538	4.11349	5.69116	6.32755
ANGPT2	8.2287	7.35426	6.36691	7.28023	7.63539	8.16389	6.5178	8.57779	5.84862	7.01991	8.54608	6.21539	7.1904
ANGPTL4	10.2972	7.67711	11.2827	10.237	10.8681	8.91462	7.7704	9.16149	9.71261	8.31523	5.50044	9.80522	8.48344
ANLN	8.08199	10.0851	10.6657	10.8478	9.70513	8.67355	7.97515	10.688	10.8988	9.38677	9.83658	8.55516	6.64588
APC	9.82117	9.65559	9.65435	10.1817	10.3517	9.55147	10.533	10.3395	10.8309	10.496	10.1122	10.9325	9.81135
APH1B	5.76945	5.80001	6.39486	5.44318	5.77338	5.9486	5.7222	5.43032	2.73606	5.89718	4.42649	5.35355	7.6906
API5	11.0056	10.9255	10.6396	11.1925	11.0093	11.0702	11.212	11.6253	10.1248	10.4112	11.748	11.3645	10.355
APLNR	7.03917	7.02447	6.77047	7.86649	8.25844	7.30858	6.54663	8.55489	8.20677	7.52582	5.50044	6.96546	7.04976
APOE	12.4492	11.1272	12.0291	13.7205	14.1529	10.9275	10.4919	13.7384	13.9979	13.6512	11.1347	11.9265	14.7037
APOL6	9.09118	9.19513	8.33943	9.12371	9.93077	8.8943	9.62886	10.317	11.5284	9.08217	8.93198	8.65884	10.6074
AQP9	6.45968	6.86431	7.84207	9.38754	9.29555	7.06363	6.07869	7.19395	7.63798	10.8704	3.36733	5.35355	11.3106
AREG	7.74198	9.31013	9.49885	11.259	9.03297	10.1993	7.60206	10.6695	0	5.26586	5.84258	6.1729	2.63643
ARG1	0	2.01426	0	9.0866	0	0	0	0	0	10.8369	0	0	11.9823
ARG2	5.88289	5.80001	6.82285	7.3063	5.43936	7.11137	6.50316	7.69063	4.87344	4.95327	6.9048	6.64641	8.46651
ARID1A	10.1031	10.1976	10.2791	10.6394	10.525	10.1854	10.2526	10.9707	10.0303	10.2454	10.5766	9.24005	9.14092
ARNT2	6.87062	5.87664	5.37027	6.10876	6.83347	9.3373	8.33054	5.6765	5.12825	9.8638	9.94967	9.6609	8.45369
ATF3	9.32997	7.45767	9.30993	9.6	8.83292	7.63686	10.3641	8.91404	6.90584	8.03697	9.97927	8.19014	8.24125
ATM	9.96659	10.249	9.65868	9.63898	10.4511	10.2103	10.2829	10.8434	9.97048	9.36756	9.93738	9.95061	9.68718
AXIN1	8.97445	8.67358	8.40274	9.02515	8.40997	9.06161	8.41505	9.05399	9.58014	7.52047	8.32912	7.94712	7.39209
AXL	10.0125	10.2088	7.80609	8.46103	10.0394	7.44525	10.1957	9.74055	10.3035	8.26818	7.25215	8.12478	8.8163
B2M	15.4453	15.0617	14.4212	14.9208	16.3041	14.3356	14.684	16.391	15.4941	14.5264	15.0248	16.6061	15.6852
BAD	8.96804	9.2787	8.21168	9.31878	9.09393	7.66912	8.97494	8.55873	10.3667	8.17261	8.69788	8.28294	7.88783
BAMBI	8.99352	9.33411	6.7811	8.8765	8.49153	11.6105	7.76427	6.92298	10.3821	9.34052	6.38335	8.42093	7.45351
BATF3	6.38462	6.9377	5.67385	7.11311	7.00199	6.50803	6.74625	7.55872	6.60381	6.27264	5.97673	4.49571	6.86837
BAX	10.8301	10.2722	10.21	10.8511	11.1719	9.82639	10.1234	10.8402	11.3983	10.3864	10.0895	10.6042	10.4602
BBC3	8.90899	9.06608	7.2928	8.70587	8.75955	7.26702	8.62224	9.01537	8.62404	7.87054	8.22287	7.99058	8.64635
BBS1	8.26054	8.39614	7.42743	8.39577	8.4687	8.45042	8.97494	8.5966	8.07665	8.15548	7.55352	8.24756	7.57692
BCAT1	8.87512	8.73147	7.16066	7.66971	9.75789	7.65308	7.62252	7.84334	7.89981	11.6673	5.36018	10.2919	7.55307
BCL2	6.81453	7.04121	6.05285	6.45007	8.29784	7.11137	8.09223	8.32155	8.23416	7.17761	11.7029	5.75014	7.58478
BCL2L1	10.8737	12.8464	10.2198	10.8243	11.4622	10.452	10.4817	11.6179	10.6316	11.1558	9.14646	10.2427	10.3106
BCL6B	6.44128	5.98447	5.94356	5.9191	6.27251	5.20969	6.0983	6.49596	6.37688	6.19426	4.39488	4.85939	6.36457
BID	7.53194	8.28102	6.62467	7.66971	8.55795	7.51791	7.20992	8.14369	6.9724	7.77504	7.54993	7.07332	7.50415
BIRC3	4.79566	4.47756	5.47872	5.8499	6.64263	2.9544	5.31625	6.4135	5.61857	5.31607	7.54634	0	4.3063
BIRC5	7.03917	8.07691	9.43298	9.9677	8.16209	8.43174	6.53229	9.55682	10.3882	8.21954	8.61629	8.23728	7.13792
BLK	2.71763	3.54091	4.56092	4.56501	5.61602	4.55482	3.70296	6.17402	5.24055	3.65343	6.99716	3.09526	3.51549
BLM	4.54298	5.98447	6.67112	5.44318	5.00394	5.78159	2.49163	7.46356	7.46383	5.45701	7.65707	7.25739	5.45243
BMP2	6.98938	8.18634	7.16066	9.16347	8.65217	7.18015	8.46499	6.19392	6.83605	5.43446	6.46932	5.10511	5.94317
BNIP3	7.91866	8.441	8.67478	9.63126	9.19479	8.046	7.52447	7.30791	9.31748	9.11799	6.36715	9.64351	8.21108
BNIP3L	11.5015	10.7289	9.46629	10.7021	11.3019	10.4612	10.0422	9.67126	7.39269	9.09481	9.66914	9.06817	8.8362
BRCA1	6.15546	7.28565	6.85339	8.25566	7.34065	7.70068	6.80709	7.905	7.84756	7.41499	8.88725	7.80831	6.99179
BRCA2	6.87062	7.53064	7.97761	8.28217	7.15286	8.11788	6.69566	9.37483	9.21123	6.79051	9.91596	8.81203	6.5203
BRD3	10.466	10.4124	9.77224	10.6597	10.5469	10.2667	11.005	10.911	11.8238	10.1229	11.2504	9.44584	9.29507
BRD4	11.2049	11.586	10.6962	11.1282	10.959	10.8451	10.9568	11.4173	11.4253	10.8756	10.9311	10.4779	9.77915
BRIP1	6.45968	7.15328	7.61139	9.19171	7.43792	8.56629	6.31489	8.0756	9.75577	6.90977	9.92637	8.0088	7.09451
BTLA	0	0	3.30449	3.62471	5.23802	0	0	5.49591	0	2.52847	6.38335	0	0
C1QA	8.89892	9.06198	8.20775	9.71147	11.2016	10.045	9.56159	10.6801	11.0099	9.06208	8.25623	8.11359	11.1263
C1QB	11.0907	10.712	10.2178	11.9834	13.4241	11.9246	11.3605	12.6378	13.3085	10.9965	10.2843	10.5481	12.1665
C2	7.57478	8.92884	7.66975	9.6844	9.69041	9.44835	8.18684	8.81472	9.80683	9.7813	6.99189	7.95341	10.8363
C5	5.85536	7.00752	6.81253	11.028	7.67583	7.91761	7.41927	7.29875	10.3543	10.8114	8.91258	9.92044	12.5995
C5AR1	7.31662	6.11675	6.40863	7.38178	7.31528	6.14489	6.78306	6.87448	8.26103	6.65076	4.18915	6.58293	3.64148
C7	5.0597	3.87567	8.53106	9.54906	10.6871	12.1145	11.9744	10.2698	7.48678	9.90437	9.74788	7.98445	11.2004
CASP1	7.57478	7.09031	7.23984	8.69111	9.28251	6.31765	8.23191	8.95251	9.89955	7.3859	8.46659	6.41083	8.95624
CASP3	9.94226	9.4515	8.95376	9.04463	9.97195	9.12112	9.14484	10.1048	8.15038	9.92474	10.0684	9.12498	8.03859
CASP8	8.60445	8.81661	8.35017	8.3651	8.73105	8.03366	8.10197	9.3595	8.4245	9.13907	8.86291	8.83264	7.10549
CASP9	8.20163	8.19385	9.27087	7.83102	8.42191	8.07036	8.44216	8.0916	8.50541	8.34878	8.32912	9.3585	6.6903
CBLC	6.08608	6.37631	7.74768	7.83997	6.4694	5.65845	7.0975	8.78878	8.26103	6.93409	6.84173	6.29677	4.644
CCL13	6.0379	7.66635	4.40474	6.01704	7.96406	6.47191	4.64648	4.17385	5.12825	3.72951	4.65714	2.67583	6.97991
CCL14	6.9113	7.27153	9.50847	8.67119	10.1831	11.1623	10.9561	9.31476	7.23894	10.3234	5.74568	8.75917	11.2789
CCL18	8.74987	8.30202	8.98628	7.8839	11.0426	8.52282	6.93254	8.92002	10.8598	6.37093	7.44582	5.98925	5.76083
CCL19	5.73964	4.37562	8.86163	8.49543	10.0624	5.9486	7.85351	10.506	10.2475	9.18539	9.45692	4.912	8.16986
CCL2	9.63535	9.92285	10.4124	11.3378	11.6234	10.0874	10.9487	11.0479	9.61702	10.9815	9.25167	7.85608	10.792
CCL20	6.89787	2.82365	7.72033	7.57641	7.69563	7.77667	7.96984	5.21349	7.63798	9.71501	12.9619	4.74805	5.67503
CCL21	6.9113	5.22793	10.2353	10.813	9.76728	8.68936	10.3892	12.8129	8.48275	10.4032	9.41519	6.429	9.64267
CCL22	5.19765	6.80672	5.65085	5.53421	6.37431	0	3.70296	5.52763	4.37981	7.55225	6.20347	2.40927	1.62629
CCL3/L1	5.73964	6.9197	6.81253	7.69952	7.91422	3.32214	6.56083	7.54329	7.8826	6.34698	6.08963	5.2754	7.75474
CCL4	5.47598	6.97303	7.61139	7.8839	8.59005	5.5238	7.32256	8.94959	9.53129	7.04245	8.37641	5.62967	7.47059
CCL5	7.24416	6.57338	8.59571	7.77612	10.3105	7.22424	7.3058	10.6003	9.90808	8.02947	10.2322	6.3358	7.86218
CCL7	1.08106	4.47756	3.62078	2.39251	0	1.7006	0	0	0	2.966	0	0	1.0311
CCL8	5.54655	5.22793	6.20268	4.05189	7.50679	5.11917	6.05881	6.46354	5.61857	4.22617	3.992	3.41982	7.54503
CCNA1	3.13899	4.97258	6.13801	1.93878	0	0	4.41591	3.17362	3.92184	0	2.50077	3.90825	0
CCNB1	8.2762	8.74175	10.074	10.4995	9.26936	8.87368	7.71432	11.2063	11.1186	9.73591	10.3973	9.59808	7.1904
CCND1	12.0036	11.7407	10.784	11.5068	10.8637	12.1027	10.5103	12.3221	13.0104	11.6021	8.74094	10.9825	10.053
CCND2	8.40048	7.31349	6.96945	8.01612	9.22235	8.69721	10.6979	11.0355	6.83605	6.98153	8.01768	9.35376	8.44507
CCND3	8.92233	9.53368	8.80287	8.41387	9.26936	8.37419	9.22951	8.85589	9.34286	8.37567	8.46849	7.79437	7.56106
CCNE1	7.62456	6.99038	8.61959	8.37129	6.10491	5.83944	5.99748	8.76237	8.86209	7.01231	6.66088	7.10756	7.88783
CCNO	6.47786	7.62252	6.84328	7.26702	5.69684	7.32891	5.38171	5.39637	7.26573	7.7108	5.60082	7.8958	4.86675
CCR2	5.43936	5.94942	5.74071	6.62594	8.02793	5.20969	5.81992	7.22329	4.56377	7.64356	6.44638	4.56305	6.64588
CCR4	5.5117	4.26592	6.30933	5.9191	7.79077	4.80758	5.21211	6.71836	4.56377	6.54945	7.80569	2.40927	4.05778
CCR5	5.96248	5.71907	6.55206	6.83734	9.09393	6.64409	6.48838	8.36169	6.37688	7.21778	7.763	4.62739	6.60006
CD14	10.5713	10.43	9.96168	11.0808	12.2431	10.7503	10.792	10.5947	12.0961	10.7782	8.94704	8.81203	11.2963
CD163	8.76844	8.855	9.2171	10.8423	11.8862	10.8714	9.5982	10.1101	10.0027	9.16155	8.62653	7.94712	10.8429
CD19	4.54298	5.22793	6.65965	4.38105	8.17626	5.0226	5.44434	8.35287	7.18382	4.22617	8.70111	4.56305	3.96442
CD1C	6.22165	6.80672	4.8302	6.07883	6.83347	3.61493	6.15557	6.71836	2.73606	7.02746	6.23058	2.90074	5.30789
CD2	5.2828	4.97258	6.24936	6.22263	7.8626	5.20969	5.09988	7.923	6.9724	6.66051	7.80268	4.3508	6.36457
CD209	5.82729	6.2379	4.94807	6.30249	9.07893	8.71276	5.8664	7.32606	8.70457	5.52263	5.91122	4.68898	7.5926
CD244	2.44952	2.01426	4.34868	5.44318	5.23802	0	3.9816	5.64793	0	5.21383	4.18915	2.08203	5.14724
CD247	4.31939	3.10423	5.76233	5.00773	7.09439	1.7006	4.5358	7.34398	6.64521	4.82042	6.43088	3.55828	4.8142
CD27	4.61042	2.47499	7.05952	5.34601	8.20417	4.40962	5.88909	8.62253	7.4405	5.07492	8.35193	3.41982	5.38197
CD274	5.2828	5.94942	5.96236	6.45007	7.96406	3.61493	5.67075	7.98713	7.89981	6.06808	7.00765	5.23467	7.7617
CD276	11.8844	11.5046	10.6034	11.0445	11.5286	11.4468	11.0069	10.911	10.1751	10.9917	9.22608	10.7504	10.1343
CD28	6.59902	5.22793	6.24936	5.8499	7.98029	6.7979	6.26371	7.51193	6.79985	5.34054	7.14223	4.18968	5.30789
CD300A	8.34216	7.19877	7.63502	8.4258	10.4188	7.34897	7.45012	8.97856	7.53162	7.94821	6.38335	6.8623	7.7617
CD36	6.9378	7.51873	7.17685	8.57262	10.5194	10.0076	8.77015	8.07023	8.10659	8.60503	6.01881	9.55737	9.29267
CD38	2.71763	2.01426	7.09402	5.77722	8.31074	5.59269	6.15557	8.70805	7.84756	5.34054	7.0889	4.56305	6.18997
CD3D	5.93644	2.82365	7.42065	6.70644	9.51204	6.76842	6.53229	9.49199	9.33023	7.54173	9.29512	4.3508	7.36495
CD3E	5.40179	4.90099	6.64808	6.45007	8.71173	5.78159	6.21065	8.58534	8.04606	6.67982	8.62823	5.1496	6.34618
CD3G	3.95444	3.71798	4.51071	3.62471	7.12392	3.8582	4.89092	7.17405	7.12651	5.1321	6.85921	3.09526	5.0138
CD4	8.45653	8.34311	8.5436	9.1847	10.4365	8.23026	8.30545	9.80667	9.78384	8.87794	8.36626	7.05004	8.39675
CD40	7.66477	8.57927	7.73681	8.65099	8.19028	9.53405	7.78862	9.85902	7.93361	7.22437	8.80246	5.80681	8.1166
CD40LG	3.13899	1.33335	4.98532	5.0699	6.60123	4.91909	4.89092	5.98137	5.61857	5.47922	5.99793	0	3.86459
CD44	11.6774	11.7905	10.3504	12.6393	12.3	10.782	11.8327	12.5666	13.5418	10.5696	10.7963	11.4537	9.73036
CD45RA	2.11994	0	6.50154	5.29485	8.07405	2.45963	4.5358	8.37918	6.04698	4.82042	8.36626	0	5.0138
CD45RB	6.30544	5.39357	6.08752	6.6051	7.79077	6.19006	5.74726	7.58156	7.48678	5.9298	6.57887	4.56305	6.96794
CD45RO	8.23939	8.10107	8.58058	8.65607	10.7043	7.93097	8.52055	9.9656	10.5925	9.16155	9.17698	7.05004	9.01562
CD47	10.7595	11.2193	10.0099	11.4487	11.6388	10.3976	11.0043	10.9992	11.3569	11.6836	10.9648	11.467	10.494
CD48	5.90991	3.33903	6.71612	6.80114	8.82395	3.8582	6.33155	8.89896	7.50938	7.27602	8.53162	4.62739	7.50415
CD5	6.15546	3.10423	6.38095	5.70067	7.91422	9.27053	6.69566	7.81149	6.47198	6.13954	7.17981	3.90825	5.05966
CD58	7.55779	8.02734	8.41984	8.56724	8.28483	6.23385	7.56731	7.64799	9.49213	7.21116	7.54634	8.4479	7.10549
CD6	6.26415	5.1682	5.76233	5.48941	7.65575	5.11917	5.99748	6.52767	5.91782	5.38826	7.73802	3.68461	3.75735
CD68	11.4819	10.8586	10.567	16.9777	12.8746	10.2321	10.3178	11.2896	12.2381	10.872	9.05589	10.1784	10.8825
CD69	5.73964	5.71907	7.56294	6.6051	7.65575	7.28795	7.48778	7.18403	6.87136	5.88059	7.3336	4.85939	5.84181
CD7	4.47223	3.87567	6.23397	5.77722	6.90326	6.50803	5.09988	7.42198	8.23416	5.07492	6.46172	5.315	4.86675
CD70	8.20708	5.63331	2.73353	9.12371	5.23802	4.40962	3.9816	7.80503	6.90584	0	5.96602	0	7.02685
CD74	14.5122	14.0897	13.5412	14.4831	15.6549	13.4368	14.5505	15.5558	15.5053	13.985	13.8778	12.6186	14.2017
CD79A	4.05469	4.57277	8.87905	6.10876	9.89695	0	6.89939	9.44502	9.71261	5.34054	9.34042	4.00829	4.58249
CD79B	3.13899	2.01426	5.60373	1.27316	6.04442	4.06631	4.06368	7.19395	5.61857	4.1171	6.16651	4.49571	3.054
CD80	6.0379	6.80672	5.76233	7.1278	6.55862	4.24815	4.74928	7.12306	8.30044	5.24008	6.23951	4.42507	7.46207
CD84	8.34216	7.66635	7.92107	9.01728	10.1038	7.74675	8.10197	9.18902	8.62404	8.12763	8.40644	6.6308	8.60442
CD86	6.66395	6.80672	6.0352	6.83734	8.20417	5.9486	5.53346	7.84963	5.53294	6.98153	6.17584	4.912	6.73338
CD8A	6.06219	5.54214	6.95075	7.02168	9.00943	6.96313	6.28097	9.08629	9.39233	6.85986	9.48815	5.75014	6.43586
CD8B	4.61042	4.01781	5.12536	3.44868	7.03345	10.2212	3.80194	6.99281	1.93781	5.88059	7.84423	3.09526	3.86459
CD96	4.73652	3.33903	6.82285	6.70644	8.6723	5.78159	6.29803	8.30335	7.03603	7.10805	7.99414	4.27249	6.06061
CDC20	6.59902	7.82948	8.68331	9.48204	8.13334	7.26702	6.24624	9.81793	9.39233	7.80171	9.23391	6.77978	5.30789
CDC25C	0	0	5.02162	4.05189	0	2.45963	1.91628	5.88673	4.16892	5.60572	6.55761	5.23467	2.63643
CDH1	11.991	11.6399	11.707	12.0639	11.3651	12.852	10.3073	12.8774	10.2708	12.315	10.5845	13.0611	10.4972
CDH11	13.0299	13.0826	9.85128	9.38448	12.2065	10.0045	11.5869	10.3683	9.53129	8.87375	7.97823	10.3645	9.29267
CDH2	6.66395	7.1686	5.90521	9.80813	8.65217	8.57483	8.29275	10.9793	5.6994	9.59812	5.9	7.10756	10.523
CDH5	7.32668	7.3676	7.42065	7.39399	8.74062	8.10615	8.32222	7.73205	6.87136	8.30594	6.13816	7.4206	8.15409
CDK2	10.2345	10.2616	9.86883	10.9608	10.4158	9.97573	9.74692	10.2414	12.0697	10.045	10.9479	9.74668	8.75837
CDK6	9.83357	10.0462	9.68297	10.1132	9.73893	9.75679	9.442	9.52378	10.9368	8.39624	6.20347	6.88879	7.77551
CDKN1A	11.4263	11.4191	9.00906	11.3527	10.9994	10.1257	10.1774	9.52378	10.0952	10.5183	9.52876	10.3359	11.3324
CDKN1C	9.95042	8.75196	6.56441	8.22182	8.95296	10.1401	9.3591	7.97568	7.57511	7.42074	8.91398	7.4206	6.86837
CDKN2A	6.22165	6.787	6.85339	9.13102	6.93692	7.8905	6.81896	4.95822	12.0745	4.71208	10.0342	5.69116	8.09474
CDKN2B	8.28655	7.12214	8.15152	9.41475	8.45714	9.78651	8.57054	5.86206	11.0833	7.55225	8.18179	7.26752	6.90652
CEACAM3	1.08106	2.01426	4.16611	5.24182	5.61602	4.68673	4.9352	4.70443	8.49413	3.19793	3.85933	1.65811	4.8142
CEBPB	12.3709	11.6624	11.5708	12.1347	12.1457	10.6769	11.2812	10.9496	13.537	11.814	10.2349	11.3147	11.587
CENPF	6.32564	7.05776	7.62915	9.12004	6.55862	6.8551	6.78306	9.17156	9.44602	8.66922	9.2182	8.00275	5.96744
CEP55	6.88431	7.75022	8.0541	10.0682	7.20906	6.73833	5.88909	9.09161	11.6182	7.85364	8.71237	7.52562	5.96744
CES3	5.76945	7.57731	3.52286	8.47259	4.37733	5.20969	6.26371	5.46349	7.06683	7.56268	2.99816	8.5217	8.35138
CHUK	9.49964	9.84631	9.67444	9.58942	9.28251	9.04941	9.27114	9.84807	11.9846	8.97098	9.54144	9.7593	9.54931
CLEC14A	8.2762	7.91373	7.7692	7.42999	9.48384	8.15252	8.44216	8.10743	7.4405	8.65222	7.34191	7.60764	7.99794
CLEC4E	1.08106	4.47756	0	4.27945	0	0	2.23245	1.58773	5.53294	0.749636	0	0	0
CLEC5A	7.98369	8.14045	6.42227	6.74507	7.57252	5.11917	5.53346	6.00409	5.61857	7.31975	4.36257	2.40927	6.6155
CLEC7A	7.36624	7.49462	7.04195	7.03733	8.4687	5.83944	7.48778	7.69762	0	6.96589	5.70759	6.0374	8.50017
CLECL1	4.79566	6.52658	6.10455	6.19499	6.16297	0	5.50436	7.47174	7.12651	3.99911	7.87032	1.65811	6.18997
CMKLR1	8.66121	7.18376	7.31491	8.25566	10.1476	9.18387	8.60863	9.50399	8.0917	8.13814	7.57835	6.82163	8.43641
CNTFR	3.13899	0	0	4.72815	3.62112	4.80758	4.06368	1.58773	0	3.48807	0	0	5.41763
COL11A1	12.6504	12.8893	6.705	8.38358	9.8358	6.61126	8.34702	6.83701	4.16892	6.24699	5.00993	8.5919	6.30868
COL11A2	5.0597	7.50672	3.95705	4.72815	5.12572	11.2661	5.17566	1.58773	5.34474	5.31607	2.91146	3.80076	3.64148
COL17A1	10.372	13.0325	5.71877	13.2733	12.781	8.51397	10.3063	8.23776	6.87136	3.72951	11.8077	3.41982	1.62629
COL4A5	6.06219	3.71798	8.53421	9.98192	7.84497	7.0877	6.94342	6.87448	9.41045	8.92116	9.49002	9.40283	5.86783
COL5A1	13.8979	13.9159	10.8308	12.7333	13.2282	11.6754	12.2241	11.8856	11.7295	11.5201	9.63742	12.1711	10.4452
COL6A3	15.0089	15.0921	12.2135	12.5681	14.3528	12.2339	13.8184	13.0621	11.7756	12.5322	10.3812	12.2533	11.2075
COMP	13.7192	13.2241	6.52702	7.76677	8.93641	9.16703	10.1317	6.4135	9.31106	8.09565	5.98737	7.30734	5.51961
CPA3	7.21196	5.28529	7.85721	5.57766	10.1038	7.32891	6.56083	5.55865	8.12134	4.55368	5.42421	4.80479	4.8142
CRABP2	9.50408	8.97315	6.36691	10.1388	10.0814	10.6709	9.45156	10.5472	13.2631	5.31607	6.37528	9.382	5.84181
CSF1	7.74198	8.01044	6.87339	8.10789	8.66227	8.00867	8.42285	8.23776	9.32387	7.64356	7.37468	6.41083	8.88478
CSF1R	9.97301	9.68785	9.06232	10.1058	11.3228	10.1372	10.4486	10.5159	9.28511	10.2939	8.86435	9.24518	10.6826
CSF2	4.23644	5.71907	3.4178	3.78158	5.98129	5.0226	3.70296	4.81136	6.27507	3.57312	1.518	4.80479	2.37138
CSF2RB	5.88289	6.2379	6.53959	7.09827	8.80584	6.14489	6.28097	8.22814	8.9881	6.74542	7.14698	4.85939	5.26937
CSF3	0	0	0	0	0	0	0	0	0	0	0	0	0
CSF3R	7.30649	6.74673	7.99141	8.67619	9.79966	6.7979	7.32256	7.44707	9.53129	7.59863	5.22292	6.1729	7.09451
CST2	5.67811	9.15338	5.86581	8.47259	7.50679	7.91761	9.23173	7.25205	6.87136	6.6702	4.07412	5.56543	5.64526
CTAG1B	0	0	8.02309	0	0	0	0	0	0	0	0	0	0
CTLA4	4.73652	4.82567	6.71612	5.0699	6.83347	9.81201	5.34935	7.51983	7.53162	4.82042	7.75679	0	4.58249
CTNNB1	13.2102	13.5214	12.553	12.3116	13.0235	13.5658	12.9739	12.5319	12.8956	12.4779	12.3047	11.9257	11.6408
CTSS	11.7422	11.5203	10.7499	11.2431	13.2597	10.4953	11.946	12.7003	11.2401	11.9988	10.9621	10.7948	11.9733
CTSW	4.23644	4.26592	5.74071	5.66082	5.84606	5.20969	3.22086	6.84961	6.9395	4.55368	6.47689	3.41982	4.22812
CX3CL1	9.11169	10.7328	7.10252	9.40272	8.92806	8.07036	9.50946	7.86212	11.1585	8.57957	9.63404	6.39244	9.77744
CX3CR1	6.97665	8.38962	3.79869	7.08327	6.76013	5.59269	7.24552	5.52763	5.00646	6.52831	4.80876	6.69225	6.67564
CXCL1	8.99036	8.77717	8.41302	10.5951	9.23594	8.65756	10.524	10.7682	12.9554	9.39556	9.61873	6.59907	6.56868
CXCL10	5.82729	5.63331	8.06284	7.29333	9.70513	6.47191	8.10197	11.189	8.76215	7.7061	11.883	2.40927	10.2201
CXCL11	2.44952	3.33903	4.90984	0	7.36559	0	3.22086	8.85277	0	5.01538	6.7002	5.10511	6.74746
CXCL12	7.74948	6.59622	7.40011	9.71391	8.85069	10.1169	9.80176	8.58534	10.1502	9.69143	8.4836	11.1918	10.0128
CXCL13	0	6.05212	8.31769	7.08327	8.90273	0	5.64432	9.5778	9.03557	2.68951	9.73295	0	5.2298
CXCL14	14.9659	14.3708	6.50154	14.0919	11.5036	10.3561	12.7241	8.84649	12.7068	8.38746	10.5209	7.38383	9.04157
CXCL16	9.94879	9.22108	9.08822	9.13466	10.2814	7.97034	8.99599	9.74393	8.9881	9.55041	8.06112	9.21409	8.18545
CXCL2	9.73125	9.371	10.5131	11.8485	9.9961	9.4437	11.1517	11.4024	13.2029	10.4782	9.69614	8.1414	11.4993
CXCL3	7.82949	7.71934	7.84207	6.94079	8.14779	7.18015	7.73951	8.91703	5.91782	6.08266	6.72583	2.08203	4.96643
CXCL5	7.28601	10.0709	7.42065	5.48941	10.1038	4.40962	2.90184	4.58894	0	4.95327	2.91146	1.65811	4.14546
CXCL6	0	2.47499	1.77475	8.46103	4.56127	8.35449	5.44434	0	0	7.88724	0.950074	4.00829	6.67564
CXCL8	9.52826	7.6446	9.99288	9.98999	9.84026	7.95734	6.65652	6.13338	11.1057	9.22371	6.83586	2.08203	6.66084
CXCL9	6.87062	4.90099	8.4096	7.53292	10.8746	5.9486	6.5749	12.9065	9.81592	7.42074	10.838	4.3508	7.63109
CXCR2	0	4.7462	4.87057	5.53421	7.12392	4.55482	4.74928	4.64784	6.56119	4.32757	2.61491	3.55828	4.70299
CXCR3	3.95444	5.39357	4.03016	4.8747	7.15286	4.06631	2.23245	6.36165	6.16553	4.27776	5.95522	1.0552	3.96442
CXCR4	11.1801	9.57451	10.3935	10.6226	11.5734	11.9379	10.7469	10.7912	10.0989	9.34657	12.5578	8.61984	7.76862
CXCR6	3.31102	2.47499	4.98532	5.29485	7.00199	1.7006	4.41591	6.63347	3.24698	4.37571	6.68721	2.40927	5.73279
CXorf36	6.95087	6.9197	6.96945	6.4265	8.27169	7.82042	8.60178	7.75902	7.50938	7.01991	5.8887	7.28756	6.95586
CYBB	9.8371	10.1636	9.93099	10.4938	11.8905	9.95298	10.0648	11.2443	12.1384	10.3886	9.77499	9.26554	11.3997
DAB2	10.0735	10.309	7.68115	8.70097	10.7641	9.62321	9.53486	9.05399	8.0917	9.26584	7.49509	8.20603	9.53314
DDB2	9.81225	9.70108	9.14281	12.383	10.2846	8.64949	9.92766	9.74393	12.1635	9.253	10.5858	9.85477	10.2891
DEFB134	0	3.87567	0	3.24814	0	0	2.71127	0	0	0.749636	0	5.56543	0
DEPTOR	9.38155	9.34763	7.13603	8.22866	9.7766	9.55579	11.1335	8.48796	7.79336	12.015	6.89354	11.5952	9.40575
DKK1	7.33668	8.58499	8.97243	5.44318	9.02517	6.67619	7.15481	12.4005	6.76271	2.83437	2.91146	3.26665	0
DLL1	6.15546	5.67683	5.47872	9.38142	6.42264	6.73833	8.31386	7.2038	5.84862	6.31029	8.89997	8.07374	6.6903
DLL4	7.46974	7.32721	7.08547	5.9191	7.28945	6.93687	7.70156	6.58907	6.47198	6.76363	5.92235	7.28756	7.09451
DNMT1	9.49072	9.61981	9.88123	10.6445	10.0432	9.74171	9.63726	11.2861	12.4191	9.60065	11.3338	10.0478	9.50025
DPP4	6.34557	9.92285	6.74898	6.54069	8.97743	7.22424	8.49858	5.732	4.56377	8.92116	5.57285	9.23231	8.88796
DTX3L	9.70449	9.18009	9.5878	10.1658	10.7664	9.65979	10.1065	11.2615	10.2031	10.0063	11.029	9.96313	10.6753
DTX4	9.06137	9.98908	7.37928	7.70932	9.05614	7.63686	8.48375	7.31701	8.87954	8.60503	7.69325	7.52562	7.25096
DUSP1	12.9522	11.3908	12.5427	12.3172	11.1252	9.22785	12.753	11.0655	10.2169	9.65287	11.299	11.6456	9.9426
DUSP2	4.31939	3.33903	5.47872	5.57766	4.16646	2.45963	3.70296	6.23292	6.68545	4.71208	7.05392	7.19507	3.86459
DUSP5	8.88537	10.9851	10.7025	10.2571	9.55061	10.0663	10.0422	10.0756	10.8376	10.1984	9.55313	11.4714	8.77908
E2F3	8.83339	9.21371	8.67193	8.90236	9.10138	9.60247	9.02957	9.76736	8.92227	9.12681	9.22383	8.9599	8.52898
EDN1	10.0265	9.85344	10.5532	9.45317	8.32352	7.46376	9.27975	8.23296	6.37688	7.68714	7.6604	5.93943	5.7042
EGF	4.31939	5.67683	5.69648	0	2.73385	0	0	0	7.26573	0	0	8.05632	4.86675
EGFR	9.22091	9.394	10.6821	11.3913	9.976	7.66912	9.76543	10.4241	10.9657	9.67829	10.0437	9.83957	9.56926
EGR1	12.0981	11.1025	11.6348	11.9045	10.961	10.0904	13.4596	11.3255	11.2129	11.3866	11.1317	12.1935	8.3697
EIF2AK2	8.98719	9.12617	8.76321	8.859	8.96116	9.12112	9.54918	10.2768	9.23176	10.0515	8.92508	8.93469	10.8181
EIF2B4	8.17403	8.04406	8.27697	8.24896	8.11874	8.15252	8.50961	8.47988	8.85329	8.68841	6.64753	8.32719	8.50017
EIF4EBP1	10.2596	9.93858	10.4669	10.9973	10.9279	10.017	9.85748	12.09	12.1847	11.7318	9.78417	12.096	10.7706
EIF5AL1	0	5.4943	0	0	0	0	0	0	0	0	0	0	0
ELOB	7.26524	7.13779	5.78363	6.24974	7.63539	7.50008	7.90452	8.25207	7.91681	6.20763	7.78755	6.99013	6.32755
ENO1	13.4116	12.4776	13.6933	14.6455	13.4662	12.7901	11.7987	14.1052	14.3464	12.3191	12.4662	12.0253	12.3183
ENTPD1	9.4173	9.2357	9.32272	9.02122	10.6895	9.4437	11.0017	10.3114	9.252	9.60192	8.91258	8.41183	9.44948
EOMES	2.94364	0	3.04708	4.72815	6.83347	0	2.49163	7.93487	0	4.88838	7.01806	4.42507	4.96643
EPCAM	12.0751	12.676	12.7241	9.37528	11.6953	13.0507	12.0437	13.2277	10.8398	13.0029	10.0969	12.705	9.307
EPM2AIP1	9.16594	9.1763	9.32454	9.26663	9.31488	9.04941	9.5913	9.85434	8.76215	8.90894	9.751	8.98774	9.27577
ERBB2	10.8389	11.7031	10.0986	10.1658	10.6239	9.97895	10.5429	10.5129	10.4883	13.9257	10.4876	9.32009	8.95321
ERO1A	11.9703	11.3324	13.1294	12.4788	12.5096	10.8416	10.0472	12.5404	10.0458	10.8364	9.69289	10.5209	10.1529
ESR1	4.54298	5.87664	6.80213	4.38105	4.37733	2.9544	5.09988	4.4634	8.72402	6.54945	5.25848	2.67583	7.89417
EXO1	5.36321	6.64085	8.63139	8.22182	6.21878	6.27636	5.58995	8.13342	10.5765	7.40342	9.00577	8.50895	3.86459
EZH2	8.36186	9.08235	9.53226	10.2721	9.03297	9.47141	7.78257	9.54718	10.1822	9.1837	10.9615	8.26788	7.56901
F2RL1	9.55846	9.3809	6.56441	9.04463	10.2781	8.18635	9.2206	11.4564	9.58014	8.59236	4.78457	9.53868	6.99179
FADD	8.16845	8.39614	8.15152	8.04736	8.11874	7.50008	7.89894	8.81472	9.38624	7.39176	6.64753	8.04459	7.88146
FAM124B	5.58058	5.94942	4.7459	5.39541	5.98129	6.05008	6.88817	5.93482	5.24055	5.1871	2.81922	5.01178	6.23064
FAM30A	0	2.82365	6.10455	3.24814	8.05884	0	4.64648	7.98713	6.90584	0	6.69372	0	2.37138
FANCA	6.7412	7.60009	8.23119	8.60972	7.77224	8.57483	6.24624	10.1665	10.7923	7.45475	9.18855	8.62773	6.91901
FAP	10.1321	9.88393	8.02756	8.18015	10.0471	8.09432	8.64575	8.64439	7.65834	7.92818	5.62826	8.52592	8.15936
FAS	7.19008	7.40689	5.90521	6.58395	7.63539	5.45144	6.77089	6.5587	6.51727	6.06808	6.88787	6.21539	6.25055
FASLG	0	0	4.09974	1.27316	5.43936	6.27636	0	6.23292	0	3.39769	4.68354	0	3.37744
FBP1	10.0615	11.0002	8.61068	10.0682	11.0034	7.8905	11.2547	7.84334	8.56054	11.0137	7.18905	8.34643	12.4849
FCAR	1.08106	1.33335	5.78363	4.27945	5.23802	0	2.90184	4.00389	7.29203	3.99911	1.92445	0	1.0311
FCGR1A	7.57478	6.57338	5.98092	7.19909	8.68226	6.67619	6.29803	7.50398	6.64521	6.45177	4.42649	5.46338	7.6462
FCGR2A	9.83533	9.22475	8.64017	9.43556	11.0406	9.52527	9.13775	9.494	10.1996	8.64733	7.36656	7.94081	10.2587
FCGR2B	9.37186	8.2235	7.80088	8.35265	10.9111	8.45967	7.15481	7.86832	9.01203	8.73068	7.98886	6.80781	8.80624
FCGR3A/B	9.38877	7.76037	9.61479	9.71147	10.8616	9.51643	8.15443	9.72696	8.70457	8.69791	7.31683	7.72255	10.7533
FCGRT	10.7576	10.8633	9.36749	10.6823	11.829	10.9974	10.8873	10.3879	11.1423	11.4955	10.0539	10.5688	11.2055
FCN1	5.2828	6.82618	7.11097	7.70932	9.37138	5.72133	7.68868	7.55103	6.87136	8.82256	5.84258	6.01352	7.85569
FCRL2	0	2.82365	6.29457	0	7.41421	0	4.5358	7.24253	4.37981	2.83437	8.149	2.08203	2.37138
FGF13	3.84669	2.82365	2.54685	4.56501	3.24465	4.80758	6.15557	4.00389	0	4.8548	1.26181	3.26665	8.05567
FGF18	6.95087	5.63331	3.71248	2.73717	6.37431	7.03916	5.47466	4.00389	0	3.65343	2.91146	3.68461	3.96442
FGF9	0	0	0	0	0	6.82678	3.35731	6.47984	0	0	1.518	0	0
FGFR1	10.4728	10.2669	7.31491	7.76677	8.93641	9.10942	10.5185	8.44709	8.76215	8.38158	6.36715	9.69695	7.40103
FLNB	12.1898	12.2014	11.09	11.0132	12.2082	9.9497	11.1819	11.4367	10.8707	10.2718	11.2565	10.2414	9.99665
FLT1	9.34983	8.6949	8.49923	8.53454	9.87974	8.27287	9.05739	9.15896	5.4419	8.89249	8.17715	8.16326	9.77228
FOSL1	9.88213	9.12224	8.15152	10.9086	9.92658	7.77667	6.81896	10.293	10.4303	8.06294	5.68163	7.52562	6.90652
FOXP3	4.54298	4.82567	4.98532	6.27636	6.90326	0	4.69879	7.09159	6.83605	5.45701	6.55761	0	0
FPR1	7.57478	7.15328	7.62326	8.66617	9.44927	7.86287	7.3957	8.15896	9.09653	7.36219	6.16651	5.91386	7.78919
FPR3	9.85979	8.71591	8.39929	8.99341	10.2944	7.80598	8.51326	9.78878	9.46926	9.07124	7.83543	7.75891	9.45592
FSTL3	9.63332	7.57731	10.4702	9.74759	10.1654	8.84573	9.8944	9.46153	10.6672	9.57123	5.47043	7.71517	8.07254
FUT4	8.96804	8.59637	6.82285	8.11528	8.94471	8.67355	8.92365	8.89896	9.63254	9.01155	6.52148	7.34609	7.47059
FYN	9.95853	9.94081	9.73446	9.48489	10.336	10.7765	9.88878	10.2826	8.87084	9.74968	9.42402	7.92169	8.34213
FZD8	8.79405	10.081	5.74071	8.08549	7.63539	9.33227	9.13538	6.93486	10.2237	6.16716	5.18646	7.44758	7.03835
FZD9	1.08106	3.54091	3.52286	4.47596	2.73385	1.7006	4.35201	4.91091	5.00646	4.59494	3.71322	3.55828	2.63643
GAS1	7.95803	7.51873	5.05704	7.81295	7.52903	7.74675	8.38743	4.70443	8.47129	4.22617	5.2048	6.3358	5.96744
GBP1	8.0089	7.21362	7.95432	7.45351	9.47241	7.36874	9.10904	11.5105	8.54969	7.91194	9.26046	6.84887	8.86877
GBP2	10.3175	10.249	10.1972	9.21941	11.0769	8.78078	11.2471	10.4072	10.769	9.06024	10.092	9.19565	9.32824
GBP4	6.10958	5.58845	7.45425	6.72589	8.85069	6.43486	7.98044	11.3545	8.50541	7.31975	9.83878	5.53221	9.23637
GHR	7.06344	7.50672	4.34868	8.94031	7.12392	8.29371	8.50961	5.49591	8.35135	9.2005	8.28022	9.20094	11.2679
GIMAP4	8.48825	8.56197	8.81843	9.18118	10.6721	9.22785	9.49474	10.1552	9.45186	9.36756	9.39935	7.92169	9.90697
GIMAP6	6.10958	6.01869	6.56441	7.28023	9.10138	7.4265	7.58131	7.69762	7.59637	7.30739	7.01806	5.3911	7.74074
GLI1	8.0997	8.00191	3.71248	5.70067	7.8626	5.5238	8.43832	8.85589	0	5.54386	4.68354	4.80479	3.86459
GLS	10.4852	9.7855	8.52159	10.1187	10.2005	10.0013	9.39521	9.92896	12.3107	10.5021	8.27372	9.51123	8.55724
GLUD1	11.6886	12.2833	11.1001	11.5346	11.8234	11.2111	11.7126	11.8551	13.1767	12.2987	10.4028	11.4817	12.7371
GLUL	13.0446	12.422	12.6709	13.3855	13.9759	12.3677	13.5065	12.595	13.497	13.2703	12.8167	12.773	12.8449
GMIP	5.79866	5.91349	5.02162	6.01704	6.10491	3.8582	5.01989	6.34395	6.51727	5.21383	5.93339	4.85939	4.96643
GNG4	4.05469	4.97258	2.54685	4.17015	0	3.8582	4.21504	5.13332	3.62351	3.48807	6.34251	3.41982	0
GNLY	8.93882	5.1682	7.40699	6.16682	7.88001	4.91909	5.84334	10.6748	9.87366	5.24008	8.20475	5.01178	5.51961
GOT1	9.39356	9.12224	9.4794	9.65428	9.43755	9.28101	9.4836	9.60777	10.3943	10.6726	9.30259	10.4018	11.2544
GOT2	9.82473	9.6958	9.94996	10.1461	9.77195	10.1052	10.1704	10.7261	10.5631	10.666	8.83962	10.1223	11.6352
GPC4	9.40072	8.97315	7.20869	7.38178	9.71971	8.28333	9.67039	8.02095	6.64521	8.8269	5.96602	8.16326	6.67564
GPR160	8.00264	8.47221	6.81253	6.83734	9.21551	6.82678	8.3388	8.2756	7.15545	9.79686	6.30899	9.63375	7.72659
GPSM3	7.55779	8.03572	7.46747	8.00024	9.51761	7.95734	8.37542	8.72524	8.35135	7.67757	8.25843	6.59907	7.96819
GZMA	6.81453	4.01781	6.27965	4.8747	7.15286	5.59269	5.13827	8.79205	6.10748	5.60572	7.44196	3.41982	5.9913
GZMB	1.69205	0	3.04708	5.0699	4.72439	0	0	6.15384	6.27507	2.52847	4.85595	0	3.51549
GZMH	3.4647	0	3.95705	1.93878	5.69684	0	3.35731	6.7723	1.93781	3.08662	6.95984	0	3.054
GZMK	6.66395	5.34044	6.705	7.36947	8.93641	7.0877	6.11764	9.23537	7.67842	6.71767	9.35999	4.18968	6.18997
GZMM	0	0	3.95705	3.01516	5.00394	0	3.48196	5.58903	1.93781	2.83437	5.12998	0	3.75735
H2AFX	8.7758	8.78216	8.50886	8.46103	9.03297	9.13274	8.19141	9.25918	10.7784	8.93529	8.84109	7.5424	5.0138
HAVCR2	7.49672	7.21362	5.99924	7.34453	9.04846	6.73833	6.33155	8.25681	6.56119	7.33201	6.72583	6.41083	8.35138
HCK	8.58782	8.54446	7.87717	8.88517	10.2415	8.41281	8.24076	8.83703	9.71261	8.68364	7.96215	6.06089	8.70164
HDAC11	7.32668	7.13779	6.21841	6.74507	7.31528	5.65845	7.24552	6.02646	7.95022	8.01434	6.77577	9.05068	7.78236
HDAC3	8.22333	7.97601	7.83188	8.22866	8.74062	7.74675	8.03742	8.86523	9.11138	8.89249	8.21384	8.4479	8.7995
HDAC4	9.75379	8.74686	10.1518	8.64078	8.56873	9.97573	10.3324	8.89289	8.91382	9.20551	8.74094	7.91526	6.91901
HDAC5	9.15468	9.57451	8.50565	9.39666	9.0015	8.60849	9.53306	7.69063	9.25868	8.61259	8.6865	8.33203	8.50017
HDC	4.14842	0	5.05704	4.38105	6.86878	5.11917	5.06044	3.17362	4.7269	3.80178	2.81922	1.65811	2.86027
HELLS	7.32668	7.9318	8.07584	9.42072	7.84497	8.72048	6.80709	10.1411	11.1001	7.71548	10.7607	8.92513	8.06131
HERC6	7.19008	7.92279	6.88329	7.51067	7.73444	8.00867	8.2583	8.648	8.28742	7.62874	8.8915	7.97829	8.06694
HES1	10.8088	9.89318	8.98857	10.3224	9.89267	9.05552	10.1576	9.84964	11.8561	9.27538	9.40729	8.45235	8.21108
HEY1	9.16873	9.27517	11.1466	8.97728	8.23156	9.41545	7.8361	9.40716	8.49413	11.3331	8.52251	11.7531	7.09451
HIF1A	11.7119	11.5637	11.0277	12.4792	12.197	11.2884	11.1028	11.3873	9.80683	10.7861	10.9121	10.771	11.6323
HK1	10.719	10.5807	10.6448	10.5247	10.5578	9.59829	10.4226	9.72525	12.1917	9.69499	9.40927	9.19299	8.33282
HK2	9.71219	8.77216	10.4553	11.1731	10.4714	9.47597	9.2947	9.23777	10.0303	7.547	6.2216	7.56721	5.45243
HLA-A	12.9381	13.7241	11.6344	13.9564	13.6531	13.1172	14.0457	12.6871	14.2843	6.32263	12.5699	14.385	13.4482
HLA-B	14.9962	14.5629	12.3912	14.0463	15.7776	13.7111	14.2461	15.8627	15.4541	13.7478	13.665	13.7211	15.5158
HLA-C	12.4295	13.1568	11.1578	11.6905	12.0972	12.336	12.691	12.931	14.0283	10.7431	11.9313	11.6402	13.0009
HLA-DMA	9.72365	9.29625	8.97011	9.24321	10.8659	8.61679	10.1658	10.3216	10.6291	9.3541	8.59384	9.07971	10.7826
HLA-DMB	9.24499	8.95116	8.02756	8.92357	10.5739	8.33451	9.26898	10.1552	8.3638	8.46183	8.59905	7.45646	10.0769
HLA-DOA	5.36321	3.87567	3.88004	3.44868	6.64263	0	4.4771	6.13338	4.37981	5.1321	3.55062	0	7.11638
HLA-DOB	3.84669	0	5.05704	1.27316	6.27251	2.45963	5.31625	6.47984	3.92184	1.24046	6.37528	0	4.96643
HLA-DPA1	11.928	11.0299	10.1301	11.1758	12.919	10.4863	11.3493	12.289	10.8988	11.544	11.0076	10.2542	12.0991
HLA-DPB1	11.9026	11.4794	10.3143	11.2029	13.0887	10.3856	11.7206	12.7559	11.6718	11.6564	11.3437	10.2568	11.8202
HLA-DQA1	12.8914	11.1203	10.9243	0	12.8865	0	11.1465	13.0119	13.8533	11.2317	11.42	0	12.5428
HLA-DQA2	6.44128	5.71907	4.70183	4.64889	1.93589	0	0	3.81121	3.92184	3.80178	6.46172	2.90074	2.86027
HLA-DQB1	11.4187	10.0169	9.39888	0	10.2449	0	8.50961	10.0675	11.6156	8.34577	8.5004	1.0552	9.57914
HLA-DRA	12.8384	12.5606	11.8253	12.1501	13.8192	11.4664	12.8767	13.7217	11.8888	12.5149	11.908	10.8864	13.5369
HLA-DRB1	12.7741	12.2709	11.3278	10.9943	12.7902	10.0904	12.8985	13.0326	13.7438	11.1982	10.9486	7.84935	12.9647
HLA-DRB5	12.3119	12.2313	11.7471	0	5.00394	0	0	0	0	1.24046	0	0	3.64148
HLA-E	12.4248	12.3604	11.4037	11.6402	13.163	11.6564	12.433	13.1179	12.5885	11.7979	11.5606	11.522	12.6785
HLA-F	10.1349	10.1268	9.1592	10.1497	10.5766	9.13851	10.3084	11.4414	12.3171	8.32446	9.65003	9.89779	10.8769
HMGA1	10.8685	11.6009	10.2847	11.7199	11.284	10.4001	9.64562	10.8952	10.6772	10.3612	10.6314	8.65499	8.8784
HMGB1	7.67268	7.60009	7.63502	7.74787	8.31074	7.94422	8.62224	8.61885	5.12825	8.20961	8.95655	8.01483	6.55273
HNF1A	6.9378	7.82948	4.78867	5.9191	6.16297	8.18635	6.69566	7.04852	0	9.22371	4.26104	9.05945	7.51242
HRAS	9.34242	9.55132	9.45803	10.8434	9.27595	9.01844	8.69809	9.73377	12.5481	8.17941	8.49109	8.24756	8.32814
HSD11B1	5.10716	1.33335	7.68681	8.58332	8.25844	7.4075	7.73951	6.5587	8.69475	10.2299	3.43105	5.315	11.9273
ICAM1	8.7758	7.21362	9.53069	9.9799	10.8216	8.03366	8.89871	10.6739	9.44602	8.67885	9.68638	7.70775	9.49609
ICAM2	7.79367	7.48241	7.62915	6.68674	9.30202	8.94787	9.28618	8.67303	6.10748	8.38158	8.34368	7.68526	7.80273
ICAM3	7.71925	7.81007	8.41302	7.4418	9.61961	7.28795	8.19597	9.14114	8.78084	8.58981	8.40446	7.82212	8.77565
ICAM5	4.9598	2.47499	5.67385	6.90713	4.87093	1.7006	1.91628	8.04306	7.29203	0	6.28332	3.80076	3.96442
ICOS	1.08106	2.82365	4.70183	1.93878	6.27251	4.68673	2.49163	6.36165	3.92184	4.5112	6.29193	0	4.58249
ICOSLG	8.30702	8.18634	6.72716	8.89379	9.29555	7.70068	8.87617	9.1488	7.84756	8.02192	11.8466	6.61502	7.95611
ID4	8.12875	7.7297	7.63502	8.17308	7.89722	10.1081	9.45727	8.59286	5.98385	7.22437	7.79967	7.24719	6.82918
IDO1	5.54655	4.7462	6.90289	6.54069	9.59873	5.78159	6.26371	15.3046	9.33656	5.79466	10.3142	4.74805	7.40103
IER3	12.323	11.6712	10.4319	10.8005	10.4743	10.2954	11.7991	9.06484	11.9354	10.353	9.3793	10.7948	7.28031
IFI16	10.8668	10.8982	9.06667	12.0814	11.5036	9.65174	10.9568	11.0348	10.1822	9.52795	11.8749	10.1472	9.98778
IFI27	12.5128	11.5173	9.55101	9.01333	12.4195	12.3049	11.4128	13.1101	12.9768	9.59049	12.7169	8.91871	13.0419
IFI35	8.8544	9.27517	8.29562	8.91512	9.33396	9.3373	9.52584	9.61148	9.87366	9.09121	8.48735	8.5716	10.2062
IFI6	10.301	10.0971	8.88891	9.34102	9.30847	10.4635	9.10904	9.55489	9.19738	9.83503	8.59384	7.26752	12.2612
IFIH1	8.60031	9.1183	8.8541	9.39666	9.23594	8.60849	9.5774	10.5404	9.23176	9.99289	10.7486	9.23231	10.5281
IFIT1	6.97665	7.75022	6.88329	7.171	6.21878	7.34897	8.87333	8.26623	8.38839	8.48122	7.61654	6.31642	10.699
IFIT2	7.27566	8.20132	7.24753	7.73833	7.84497	7.32891	8.27563	9.41778	6.51727	8.70028	7.53188	5.59791	9.74973
IFIT3	8.33221	9.29973	7.82162	8.45522	8.94471	8.8943	9.3672	10.6915	9.8384	9.25139	9.90689	8.07374	11.3095
IFITM1	12.0896	11.8439	10.1981	12.516	12.4187	11.703	11.5769	15.3012	12.6596	10.4018	11.3688	9.25794	11.7278
IFITM2	11.4391	11.8083	12.281	11.4976	12.8367	11.2502	12.7083	12.0038	11.4134	11.3491	9.8351	11.6329	11.4799
IFNA1	0	4.47756	0	0	0	0	0	0	0	0	0	0	0
IFNAR1	9.69481	9.3577	8.71691	9.10156	9.79508	8.71276	9.44392	9.5702	7.46383	9.49563	9.02912	8.72649	9.97438
IFNG	1.69205	3.33903	2.89881	4.17015	3.91941	4.24815	3.70296	5.75896	5.24055	3.19793	4.22554	4.49571	3.86459
IFNGR1	11.14	11.3611	10.7827	11.5612	11.4564	10.8766	10.9351	12.0098	11.126	10.672	11.4288	10.3371	10.6954
IFNGR2	11.4157	11.3041	10.8024	11.221	11.7172	10.6182	10.6906	11.1803	11.3094	11.343	10.5893	10.6131	11.0594
IGF2R	9.38396	9.08235	8.24277	9.20216	9.5342	9.83708	8.64242	9.01817	8.3638	9.68428	9.05967	9.51973	10.4474
IHH	6.4958	6.26667	0.853805	2.73717	5.91526	5.78159	6.78306	2.58842	0	3.65343	4.45742	3.90825	1.62629
IKBKB	8.8544	8.64647	8.37844	8.91935	9.19479	8.36437	9.39323	9.54911	10.5658	7.79288	9.17116	9.07395	8.20599
IKBKG	9.30728	8.45356	9.13455	9.47631	9.22235	8.62503	8.68194	8.53552	9.52021	9.04543	8.62312	8.1848	8.00967
IL10	4.54298	2.47499	4.4587	3.92305	6.68287	6.82678	1.91628	5.43032	5.6994	3.72951	3.49207	2.67583	3.64148
IL10RA	8.41941	7.62252	8.7792	8.61495	10.8283	8.16389	9.24058	10.2953	9.09653	8.80509	9.25607	7.07332	8.58886
IL11	7.44224	7.99333	5.60373	7.24023	6.42264	3.32214	5.09988	7.13341	0	4.92119	5.43978	4.10183	4.38046
IL11RA	6.64799	7.19877	5.88564	7.0528	6.72202	6.57766	8.26265	6.8243	6.90584	6.25987	8.33953	5.86133	7.06108
IL12RB2	4.9598	4.14719	1.77475	8.49543	4.16646	5.20969	2.90184	5.732	4.7269	7.32589	5.61461	0	0
IL15	5.90991	5.54214	5.42551	5.61984	6.5147	5.45144	6.28097	7.92895	5.12825	4.63505	6.89354	4.912	6.28956
IL16	8.57943	8.33634	7.45425	7.34453	8.70198	6.50803	7.4653	8.94666	7.61733	7.12927	8.11788	5.77875	7.85569
IL17A	0	4.47756	0	1.27316	3.62112	0	0	0	0	0	0	0	2.37138
IL18	9.49072	8.11695	8.01861	8.83681	8.53615	6.98892	7.02764	9.0458	5.00646	6.23399	6.41521	6.01352	7.74074
IL18R1	4.73652	5.1682	5.12536	6.16682	6.60123	4.91909	5.47466	6.15384	7.71776	4.98466	6.23058	5.69116	5.78833
IL1A	3.60358	5.1682	4.78867	9.1383	3.91941	0	0	0	0	4.05931	3.76358	0	4.05778
IL1B	5.5117	4.97258	6.24936	9.5381	6.79727	3.61493	5.01989	6.46354	6.87136	6.68937	4.45742	1.0552	4.644
IL1R2	9.10001	6.20855	6.74898	6.45007	9.34027	6.27636	8.22747	6.27089	8.33879	7.3859	6.99189	7.92169	6.27019
IL1RN	7.95803	7.29964	6.43579	10.0238	7.34065	4.55482	6.62982	6.21355	14.7652	7.04245	7.35839	4.68898	6.14813
IL2	0	4.82567	2.33237	0	5.00394	4.06631	3.48196	3.70427	5.12825	1.24046	2.91146	3.90825	1.62629
IL21R	6.38462	7.58874	5.05704	5.88491	7.28945	4.91909	3.80194	7.01535	6.22134	4.71208	6.17584	2.90074	4.644
IL22RA1	7.67268	8.60765	5.57958	7.4418	7.79077	8.60849	6.85398	8.89896	7.23894	11.3381	7.67363	11.6615	6.43586
IL24	0	2.47499	0.853805	4.64889	4.87093	0	1.91628	1.00208	0	0	2.0915	0	2.37138
IL2RA	6.1327	5.63331	5.90521	6.764	8.93641	6.39684	5.69671	7.86212	8.41257	5.38826	7.19824	4.10183	5.67503
IL2RB	6.36523	5.98447	7.86223	7.66971	9.0015	5.37527	6.85398	9.70285	9.38624	7.40922	8.67174	5.01178	6.73338
IL2RG	7.46063	7.6446	7.90659	7.40609	9.9515	8.49609	7.62252	9.75234	8.59264	9.25139	9.6264	5.75014	7.68329
IL32	11.4414	10.3962	10.1301	11.6247	11.7672	9.84769	9.62549	10.2639	10.79	12.6951	11.9667	13.8818	12.4393
IL33	5.76945	6.66266	7.37928	7.74787	8.87695	8.23026	9.37727	8.90803	9.44602	7.72481	6.25719	6.15119	8.47923
IL34	3.60358	6.0848	4.98532	5.12951	6.32431	5.5238	7.03783	7.0594	4.37981	6.57029	6.59981	2.67583	5.84181
IL4	0	0	0	0	0	0	0	0	0	0	0	0	0
IL6	5.54655	5.44481	9.56646	8.68118	9.50644	7.22424	7.56731	7.25205	6.76271	5.26586	5.16788	6.10674	5.64526
IL6R	8.13448	7.6446	9.14898	9.833	9.35901	7.36874	9.29894	8.72182	9.54229	10.3959	7.60277	10.5677	9.64079
IL7R	7.0991	8.07691	8.13089	9.65428	10.2143	7.55291	8.07748	9.78715	8.32612	9.18201	10.1363	5.2754	7.49583
INHBA	11.8403	10.8598	8.66046	10.4389	10.8372	9.58144	9.52222	9.07292	8.23416	9.25461	6.30048	8.68175	7.28997
IRF1	9.17988	8.78216	9.12832	9.17058	10.3734	9.17267	9.75621	12.136	11.1513	9.17352	11.0328	8.29289	9.95479
IRF2	8.67309	8.74175	7.84713	8.34009	9.01732	8.21941	9.12347	9.46153	8.87954	8.1828	8.76122	8.27292	8.9773
IRF3	10.0311	10.3107	10.1092	10.4594	10.497	9.78651	10.2914	11.4029	10.4124	9.77121	10.7138	10.3129	8.79612
IRF4	4.90714	5.4943	8.90358	6.95734	9.87106	5.89505	7.18263	9.37919	10.6316	5.9298	7.72854	3.68461	5.86783
IRF5	6.95087	7.07413	5.65085	8.52902	7.79077	5.65845	5.7961	6.78548	8.06144	7.31975	6.61361	5.53221	7.99204
IRF7	9.24764	9.67985	9.43802	9.68936	9.07893	8.52282	8.81528	9.7657	9.47501	9.14602	9.09821	7.58352	10.1726
IRF8	8.03368	7.68778	7.35102	8.68615	10.0471	7.38825	8.04754	10.7481	6.51727	9.04543	9.11042	7.25739	8.69802
IRF9	10.0585	9.81257	9.84876	9.824	10.8616	10.3032	10.3406	10.2318	11.1851	10.3694	10.2631	9.20094	10.2125
ISG15	10.1925	10.0483	10.0511	9.72361	9.43166	10.511	10.6971	10.9554	10.6444	10.1042	9.96253	9.14984	11.762
ITGA1	9.63535	9.56006	9.45472	10.1551	10.4628	11.4456	11.9037	10.3727	7.61733	10.8535	8.35809	9.89616	10.4993
ITGA2	10.7706	10.5342	9.71242	10.391	10.9712	9.8825	9.17977	10.2269	10.9451	8.97098	10.2565	7.97829	7.74074
ITGA4	8.07007	7.53064	8.22731	9.36601	9.71487	7.74675	8.78535	9.74055	9.82945	8.42512	8.4104	7.95967	8.81963
ITGA6	12.045	12.1141	9.44305	12.6841	11.7269	11.5402	11.1553	11.3737	9.6831	11.4414	11.0466	11.053	9.48982
ITGAE	8.54967	8.62442	8.68896	8.74451	9.01732	7.83471	8.77929	9.26859	8.52772	8.3548	8.82042	8.61588	7.40103
ITGAL	6.32564	6.0848	7.48707	7.69952	9.20863	6.43486	6.78306	8.93192	9.75577	7.547	8.35399	6.1729	8.05567
ITGAM	6.08608	6.1786	5.28323	6.62594	7.80906	6.19006	6.24624	5.81143	7.26573	6.33486	7.44967	5.56543	7.11638
ITGAV	12.2816	11.6358	11.2289	12.0951	12.3312	11.0022	11.932	12.0618	11.5747	11.9872	11.7757	12.1283	11.3301
ITGAX	9.91251	8.59637	9.87628	10.282	11.0483	8.10615	9.16124	10.506	10.7761	9.85745	8.74251	8.71544	8.9773
ITGB2	10.7142	10.7028	10.4184	10.8937	12.7206	9.57294	10.1646	11.5764	11.9302	10.4946	9.88644	9.3585	10.3481
ITGB3	5.85536	4.37562	3.04708	4.94275	5.53039	4.24815	7.88207	4.09137	0	4.92119	1.518	2.90074	8.53305
ITGB8	9.23166	11.0753	6.07029	9.67943	10.4158	9.61908	9.98934	10.4294	8.07665	10.1943	9.69938	11.6928	7.85569
ITPK1	10.0342	10.2327	10.1457	10.6584	10.4128	9.10942	10.8188	10.4748	8.61365	9.85215	8.78275	9.64156	8.50017
JAG1	11.0227	11.1998	9.56646	12.1118	11.1719	10.8886	11.0043	12.8315	12.4595	11.5175	9.71865	10.622	10.0287
JAG2	4.54298	6.68414	3.71248	9.89657	5.12572	4.68673	4.14134	7.32606	7.73703	4.88838	6.75102	4.42507	4.644
JAK1	9.93406	9.48555	10.0901	9.50191	10.3265	9.96926	10.0883	9.70632	9.41045	10.1033	9.4712	9.17157	10.3857
JAK2	9.93077	10.2775	8.89871	9.44145	10.6393	8.88746	10.1089	10.4008	10.7407	9.0417	9.69614	8.76633	9.17258
JAK3	7.77174	8.23081	8.69178	8.87214	10.07	8.39363	8.53141	10.0743	8.92227	8.55102	10.0914	6.3358	7.45351
KAT2B	8.81921	8.441	8.74432	9.11637	9.71001	8.60015	10.1186	9.24255	8.53874	9.30521	8.96464	8.73747	9.58699
KDR	7.97091	8.32954	7.73134	8.26233	8.71173	8.90788	8.51326	8.48392	6.9724	8.5299	7.16583	8.08524	9.1329
KIF2C	5.79866	6.97303	8.03202	7.65964	6.83347	6.27636	5.81992	8.96125	7.8826	6.91792	8.70756	6.70721	4.86675
KIR2DL3	0	6.0848	3.52286	2.73717	4.37733	4.91909	3.48196	3.81121	5.12825	1.89742	2.61491	4.49571	3.054
KIR3DL1	0	3.33903	2.54685	0	0	3.61493	0.94473	2.00312	0	0	1.26181	2.40927	0
KIR3DL2	0	0	0	0	0	0	0	0	0	0	0	0	0
KIT	5.0597	3.87567	5.57958	4.72815	7.50679	8.10615	8.24517	4.4634	3.24698	4.71208	10.0128	2.40927	4.38046
KLRB1	5.5117	3.33903	6.51433	6.66676	7.91422	6.50803	6.22855	7.47986	7.09698	7.6631	7.58887	5.315	6.53661
KLRD1	6.61553	7.62252	5.55502	5.73945	6.93692	4.40962	5.67075	6.84961	7.29203	5.21383	6.12858	5.93943	5.48641
KLRK1	3.60358	5.94942	6.62467	5.61984	7.59378	7.73156	5.50436	8.5	3.62351	5.62577	8.35604	3.55828	5.64526
KRAS	8.94209	9.76548	7.87717	8.83234	9.0015	8.56629	8.49858	8.24731	7.65834	7.97971	8.09101	8.11359	8.46651
LAG3	4.05469	4.01781	5.98092	5.88491	6.96982	5.72133	6.95422	8.85277	8.32612	5.34054	7.38276	3.90825	6.80245
LAIR1	8.79767	8.75704	8.1433	9.14914	10.5138	8.76594	8.77929	9.31249	8.71433	8.57699	7.83248	7.34609	7.96819
LAMA1	5.43936	5.22793	4.56092	6.56248	6.27251	3.32214	3.48196	4.32587	7.06683	9.06208	0	5.96455	7.61582
LAMB3	12.2883	12.1361	11.1786	12.4731	12.1538	8.81722	11.0063	11.9182	11.5076	10.8709	11.469	11.7737	7.74074
LAMC2	11.9106	12.3807	11.781	12.9347	12.7815	9.31709	10.9847	14.6356	9.49779	10.3033	9.36407	10.6111	5.81532
LCK	6.9113	7.60009	6.42227	6.22263	9.50083	10.0388	5.88909	8.92002	6.04698	7.06465	8.37843	4.00829	5.73279
LDHA	13.9	12.9713	13.7406	13.9475	14.1446	13.3121	12.8885	14.4197	11.5933	12.4438	11.7409	12.2613	12.661
LDHB	11.3056	10.3415	10.7268	11.9199	11.2857	11.3838	11.6902	10.365	12.5536	11.8075	11.6221	12.5453	12.5401
LGALS9	9.59637	8.73662	7.67546	9.38754	9.91818	8.88059	8.90985	9.95689	11.817	8.34577	9.74161	7.94712	8.67611
LIF	10.4315	11.5731	9.03815	9.05235	9.79966	7.60386	9.133	9.08629	9.50343	6.85986	4.90165	7.70029	7.42751
LILRA1	4.73652	4.57277	4.87057	5.77722	7.18123	2.9544	5.69671	5.91097	4.7269	5.86381	3.94912	4.62739	5.94317
LILRA3	0	0	0	1.27316	5.12572	0	2.90184	2.81092	5.6994	2.34716	0.551871	0	5.51961
LILRA5	2.94364	3.54091	5.57958	5.34601	7.36559	2.9544	5.8664	5.61878	7.09698	5.41154	0	4.85939	6.25055
LILRB2	7.33668	6.26667	7.11097	7.9011	9.48384	7.36874	7.56731	8.35729	7.84756	7.57304	6.18511	5.98925	7.44489
LILRB4	8.43809	6.99038	8.58665	8.88517	9.93494	6.82678	7.95378	9.6262	10.6971	7.77054	7.56066	7.86278	8.15409
LOXL2	8.70429	8.11695	7.73681	7.57641	7.59378	5.20969	7.72066	6.99281	7.23894	6.7083	4.70947	6.53343	6.18997
LRRC32	9.4659	8.18634	7.3002	8.62534	9.81332	9.31709	9.24499	9.10743	8.6749	8.97294	6.29193	7.69279	9.27577
LTB	5.79866	6.29487	7.61734	7.9011	9.11615	5.0226	7.02764	9.61702	10.5164	7.47147	10.1971	5.69116	6.96794
LTBP1	10.6714	10.2793	10.327	10.9255	10.7091	9.67972	11.5212	9.19397	9.92078	9.21049	6.9866	8.73747	9.70172
LY9	3.95444	3.71798	5.98092	5.12951	7.98029	4.40962	5.17566	7.61146	3.92184	5.15986	6.92707	4.27249	5.45243
LY96	8.73105	8.42194	8.00507	8.12263	9.41981	8.09432	8.06757	9.14625	7.03603	7.84083	7.16583	6.83531	9.44732
LYZ	16.4209	14.9027	12.6254	13.1528	15.1768	12.5269	16.3365	14.8748	13.0345	14.1863	12.9556	14.8534	12.1497
MAGEA1	3.95444	4.47756	9.95466	4.05189	4.16646	4.24815	4.28515	4.86199	7.26573	3.72951	3.85933	4.3508	3.22476
MAGEA12	0	0	7.56294	0	0	0	0	0	7.21164	0	0	0	0
MAGEA3/A6	0	0	11.0894	0	0	8.03366	0	0	10.445	0	0	0	4.8142
MAGEA4	0	2.01426	10.2688	1.27316	0	4.06631	3.9816	2.81092	8.26103	0.749636	0	4.00829	3.22476
MAGEB2	4.14842	2.82365	9.48266	0	0	0	4.14134	4.91091	0	3.57312	2.99816	4.3508	4.96643
MAGEC1	0	0	1.38655	0	0	0	0	0	0	0	0	0	0
MAGEC2	0	0	4.09974	0	0	0	0	0	0	0	0	0	0
MAML2	8.00264	8.63549	5.99924	6.54069	8.04347	8.40325	8.13082	8.77233	5.12825	6.958	5.83082	4.85939	6.18997
MAP3K12	6.26415	6.32253	5.1906	5.8499	5.91526	6.47191	7.17341	6.25203	5.00646	5.9298	4.94594	5.35355	4.96643
MAP3K5	8.57943	9.33411	8.58362	9.46478	9.95972	8.5577	9.26898	9.04854	9.21123	8.29971	8.37033	9.19033	8.38779
MAP3K7	10.6842	10.5822	10.2488	10.2983	10.6083	10.5911	10.3324	11.1964	10.7478	10.4039	10.8995	10.9444	9.5811
MAP3K8	8.24471	7.39391	9.32272	8.66113	9.65038	9.36218	8.60178	8.96704	7.73703	8.88419	8.33537	7.07332	8.11117
MAPK10	0	6.50259	3.71248	4.72815	5.3422	5.72133	7.04795	4.52754	8.60318	6.8256	4.26104	7.47406	4.86675
MARCO	7.3466	9.82471	9.221	8.12995	11.9759	9.18944	6.74625	6.71836	9.45769	8.59236	8.28454	7.09624	10.9945
MB21D1	8.65723	8.54446	8.29932	9.31236	9.20863	7.44525	8.29699	10.3362	9.22495	8.30904	9.37221	7.03826	7.78236
MELK	7.30649	7.67711	8.4096	9.50473	8.48016	7.84886	6.54663	10.4502	10.7761	7.80611	9.76498	7.7299	7.36495
MET	10.3622	11.5352	11.3432	10.7106	11.3464	10.8731	9.10662	10.873	7.48678	10.8725	5.9	10.5971	10.133
MFGE8	11.4478	11.8022	10.0334	10.7191	11.4535	10.5784	12.1868	10.4209	11.126	10.713	10.144	9.79124	10.2049
MFNG	7.11079	6.47821	6.24936	6.97369	7.98029	7.7914	7.058	6.8243	7.29203	6.958	6.12858	6.84887	6.27019
MGMT	9.24499	9.66372	9.72486	8.74927	9.75317	9.60247	8.93187	9.74055	10.0726	10.3908	9.45788	8.22174	10.2226
MICA	9.09118	9.15723	7.14429	9.00539	8.59005	7.87675	9.18436	8.27093	8.27429	8.55886	8.54608	7.78029	7.78236
MICB	6.87062	7.10631	6.12137	7.70932	8.20417	5.59269	7.04795	8.84649	5.6994	6.85986	7.51728	6.83531	7.14857
MKI67	8.48825	9.6958	9.50527	10.1169	9.48953	9.59829	7.71432	11.0355	12.4435	10.1042	11.197	9.95532	7.80273
MLANA	1.08106	4.7462	2.89881	2.73717	3.62112	2.45963	3.22086	3.81121	5.12825	2.966	1.73549	4.56305	3.86459
MLH1	9.12904	9.53663	9.56338	9.46189	9.45509	8.66557	9.52765	9.77399	9.85173	8.92723	9.75568	9.22972	8.7995
MMP1	9.35967	11.7279	9.36042	8.98133	9.20173	4.91909	9.2776	7.42198	7.03603	5.01538	1.92445	4.27249	0
MMP7	10.5881	10.2616	6.86342	10.5399	10.7091	8.99953	12.1828	5.32598	11.1674	12.1298	3.07994	0	7.90049
MMP9	10.2688	10.8032	9.30257	8.85459	10.0851	8.12952	6.28097	11.2982	9.93754	8.33667	9.31637	7.8358	4.91745
MMRN2	7.61638	8.20132	7.88704	7.57641	9.20863	8.12952	8.81824	8.0969	8.9881	8.67164	7.00241	8.1414	8.65011
MRC1	8.44272	9.96734	7.05076	8.33377	10.3392	8.91462	8.04249	8.0969	7.18382	8.66439	6.17584	5.62967	9.89437
MRE11	9.52826	9.20631	9.20333	9.12371	9.71971	9.87214	9.51312	10.8898	8.60318	9.06208	9.69371	8.97543	8.08369
MS4A1	3.13899	4.57277	6.91259	5.66082	8.50282	4.68673	6.11764	9.03757	5.98385	4.67408	9.74553	4.10183	5.2298
MS4A2	3.84669	0	5.02162	3.92305	6.83347	4.80758	4.9352	0	6.56119	1.60602	0.950074	1.65811	2.63643
MS4A4A	9.72556	9.17251	7.86223	9.7805	11.9265	10.3437	9.17516	9.78387	9.46926	9.08398	8.24076	8.42546	9.57124
MS4A6A	6.97665	6.76701	5.22214	8.01612	8.95296	6.82678	7.38775	7.923	7.12651	7.24396	7.36248	6.23617	7.92548
MSH2	8.51929	8.6628	9.5878	9.36911	8.74062	9.32723	8.7013	10.1915	8.59264	9.46814	9.45788	9.43239	9.0301
MSH6	7.98369	8.12483	8.25807	9.51034	7.69563	8.03366	8.33054	9.1437	11.3412	8.55102	8.72673	8.96302	8.0155
MTOR	8.99667	8.91073	8.40274	9.08283	8.84183	8.62503	9.03467	9.5	10.6897	8.5847	9.06972	9.1166	9.06425
MX1	7.93848	7.80026	6.89312	7.91811	6.76013	7.94422	8.54576	9.99141	8.28742	8.66439	9.6298	4.00829	10.2302
MXI1	6.98938	6.55017	6.51433	6.16682	6.72202	4.91909	7.44247	6.84961	8.41257	6.34698	7.00241	6.72202	7.82282
MYC	10.6754	10.6314	10.8934	12.6751	10.5194	9.6108	9.90974	12.9701	13.185	10.0149	9.26812	10.4414	9.35377
MYCT1	5.5117	5.80001	6.13801	6.54069	7.57252	7.03916	7.2189	6.71836	5.12825	7.15709	5.09107	6.084	7.16964
MYD88	10.8257	10.7909	10.7526	10.6278	11.2824	10.114	10.0585	10.9297	10.0535	10.4657	10.2198	9.08545	9.97737
NBN	9.69093	10.0211	10.1071	9.40573	10.1725	9.83708	10.5094	10.8211	8.49413	10.0826	10.5504	9.93003	9.66695
NCAM1	7.82949	6.26667	0	5.0699	5.3422	8.60015	8.8903	4.39627	5.61857	4.7852	2.0915	1.65811	5.38197
NCR1	0	2.82365	4.51071	3.62471	5.77338	4.06631	3.48196	6.13338	7.00457	2.966	4.85595	3.55828	3.37744
NDUFA4L2	9.94553	7.76037	6.58882	11.1418	8.81492	10.6099	7.64269	8.37483	12.2004	7.34416	9.59979	7.40233	6.86837
NECTIN1	9.64744	10.1995	7.99141	12.361	10.0394	11.1265	9.31788	9.27093	13.2915	10.6286	11.4266	9.52396	8.10571
NECTIN2	11.3005	10.388	10.1942	10.164	10.9446	10.4841	10.6703	11.5844	11.4401	11.0137	9.37221	11.1055	10.2563
NEIL1	7.81527	8.8263	7.55677	7.31916	7.94763	7.86287	8.80934	7.45534	7.31786	8.07392	5.42421	9.2554	6.96794
NF1	10.0295	10.0627	9.1304	9.88148	9.67053	10.4427	9.67855	9.98	9.8384	9.17692	9.79101	10.1918	8.53711
NFAM1	6.0379	5.80001	5.80462	7.08327	8.05884	4.40962	5.84334	7.02649	8.19288	6.16716	6.52878	3.55828	6.36457
NFATC2	9.09707	7.82948	6.84328	7.38178	9.20173	7.30858	8.45362	8.43041	6.51727	9.24493	8.32702	8.38881	8.42331
NFIL3	9.31235	9.98259	9.86758	10.1243	9.91818	9.47597	9.84157	8.75234	9.72714	9.56476	9.91388	9.10252	8.72674
NFKB1	10.1046	9.87228	9.97331	10.1887	10.6418	9.86171	10.4629	11.0943	10.7667	9.94482	10.4018	10.3972	9.44516
NFKB2	9.98259	10.0253	11.1086	10.2027	10.6545	8.83155	10.6785	11.8645	11.6768	9.93883	11.1185	10.1499	9.19587
NFKBIA	11.6596	11.1164	12.4276	14.2758	12.7693	11.3052	11.8933	12.4481	11.4518	11.8496	14.3355	10.507	11.6366
NFKBIE	7.36624	7.83908	7.3932	7.9011	8.49153	6.93687	7.41927	8.85589	7.03603	7.92008	7.80869	7.09624	6.84236
NGFR	6.4958	7.00752	4.7459	10.7774	7.84497	9.6477	8.50961	7.83703	6.76271	8.32446	8.02544	6.77978	8.2561
NID2	10.6744	10.983	8.18392	9.06386	10.1796	8.88746	10.1341	9.88526	10.6622	8.67164	7.20736	9.46136	9.00394
NKG7	6.22165	4.82567	7.80609	7.65964	9.38973	7.20236	6.88817	10.1791	9.46348	7.05729	9.25607	5.01178	7.39209
NLRC5	8.82632	8.75704	7.91143	8.58864	9.88837	8.17516	8.77015	10.8929	9.7792	7.95615	9.86569	8.5634	9.42559
NLRP3	2.44952	3.87567	3.30449	5.0699	2.73385	0	4.84523	4.58894	5.24055	2.83437	2.91146	2.40927	4.86675
NOD2	6.10958	5.87664	7.48057	6.78269	7.94763	6.31765	5.93343	6.69061	6.9724	6.32263	6.80613	3.80076	6.06061
NOS2	0	0	0	4.72815	0	6.09827	1.51079	0	7.03603	0	6.75102	0	0
NOTCH1	8.72726	8.49669	8.08873	11.3298	9.57219	9.7341	9.86894	9.344	11.7498	10.0626	10.503	9.05945	8.41451
NOTCH2	10.93	10.6063	9.9405	10.2638	11.2033	9.6477	10.9601	10.8002	10.5631	10.5336	10.6736	9.62393	10.43
NRAS	10.1364	9.98475	10.6807	10.4375	10.5793	9.3373	9.442	11.1915	8.6749	9.85639	10.6161	10.3153	10.0445
NT5E	9.86152	11.5098	7.61139	8.9894	11.0464	9.76428	9.05989	10.7081	6.9724	7.89552	5.62826	8.03276	8.61981
OAS1	10.0645	9.34426	9.51326	9.04463	10.1148	11.0611	9.51494	9.78878	9.15502	10.444	9.6782	7.95341	10.8648
OAS2	9.68312	9.46087	8.8741	9.17412	10.1367	9.27578	9.52946	11.3814	10.5577	9.81115	10.2538	7.64697	11.0636
OAS3	8.55396	8.26685	8.41302	9.15632	8.72142	9.77914	8.44216	9.45742	9.27855	9.24006	9.5718	7.26752	9.80126
OASL	7.06344	6.1786	5.8457	6.07883	7.88001	5.5238	6.31489	7.15387	6.47198	6.72698	8.18179	3.26665	8.50017
OLFML2B	9.88724	10.5148	7.13603	7.47665	9.90122	7.7162	8.79739	9.29647	7.39269	6.83424	6.60673	7.88926	7.82282
OLR1	9.34737	8.23809	8.13089	8.28872	9.65038	5.89505	6.5178	6.43037	6.79985	8.65222	3.15733	6.77978	6.47023
OTOA	0	0	0	0	0	0	0	1.58773	0	0	0	0	3.054
P2RY13	6.69535	6.82618	5.67385	7.75735	8.48016	5.37527	6.73377	7.905	6.60381	7.04245	6.98128	4.912	7.49583
P4HA1	10.4454	10.249	9.40233	9.14192	10.7711	9.8996	8.6656	9.46971	8.04606	8.94927	7.85298	9.08545	8.47076
P4HA2	9.57121	9.3375	8.17991	9.38754	9.44342	8.84573	8.99861	8.63714	5.77594	8.7353	6.58588	8.13588	8.41892
PALMD	7.79367	6.90147	7.03308	8.56184	8.21793	7.62046	7.90452	6.92298	8.98003	7.40342	5.55865	6.67713	8.90062
PARP12	9.40785	9.52477	8.02309	9.19171	10.1258	9.52527	9.03721	10.1283	8.90533	9.66866	10.0367	8.13034	9.91479
PARP4	9.85458	10.156	9.19739	8.69111	10.4599	9.86171	10.1681	10.3672	9.4224	9.65775	9.20573	10.9802	9.67434
PARP9	9.09413	9.51282	9.34975	9.52151	10.4828	9.52086	10.1005	10.6498	8.62404	9.70915	10.3299	9.2503	10.2758
PC	8.36675	7.9318	8.61366	10.4594	8.29784	7.82042	8.22747	5.95828	8.43634	10.0799	7.86456	9.80348	10.2439
PCK2	7.99635	7.81007	8.33222	9.11637	9.04074	8.59176	7.45012	8.77893	8.22053	10.6983	8.04848	8.06796	11.2495
PDCD1	2.11994	4.26592	4.40474	3.62471	5.98129	5.45144	3.89457	5.98137	6.47198	3.80178	6.17584	2.90074	3.37744
PDCD1LG2	6.0132	5.63331	5.42551	5.9191	7.77224	5.5238	5.13827	7.89288	2.73606	5.68429	6.0597	3.09526	6.73338
PDGFA	7.73444	7.6336	5.42551	7.34453	7.09439	7.18015	7.42705	7.00412	7.12651	7.40922	4.85595	6.84887	7.78919
PDGFB	6.78564	6.82618	6.55206	6.83734	7.00199	6.05008	6.85398	7.24253	5.53294	6.55991	4.51736	6.10674	6.84236
PDGFRB	11.5031	10.8773	10.1518	10.3834	11.7719	10.7839	11.3661	11.3835	11.9946	10.35	8.75657	10.3891	10.5443
PDK1	9.83181	8.62997	9.42113	10.051	10.2682	10.3387	8.22301	9.97856	8.35135	8.76045	8.5004	8.75557	8.14879
PDZK1IP1	9.29196	9.89087	9.67159	9.49909	11.1877	7.51791	10.3539	8.55873	9.01203	8.01434	6.04959	9.55531	10.9533
PECAM1	9.76678	9.22841	9.36042	9.21597	10.9672	10.0264	10.2361	10.2953	8.9881	9.74968	8.11303	8.8895	10.2176
PF4	1.69205	4.90099	3.62078	3.44868	5.23802	5.20969	6.41209	4.75889	5.91782	2.68951	2.0915	4.68898	0
PFKFB3	10.1562	8.36323	8.30301	10.0739	9.57754	9.18387	8.36737	8.88984	9.34286	8.98657	7.07899	8.61191	8.5249
PFKM	6.96382	5.71907	5.15835	6.32816	7.36559	6.47191	7.59518	7.25205	7.29203	7.01991	5.07121	7.50864	8.61214
PGPEP1	8.70429	9.44523	7.91626	8.33377	8.48016	7.73156	9.25376	8.58911	9.35539	8.19627	6.46932	9.18767	8.03285
PIAS4	8.92233	8.80685	9.28774	9.68192	9.44927	9.13274	9.94806	9.26859	10.0381	9.75424	9.61958	9.90916	8.59666
PIK3CA	9.38877	9.21002	8.70858	9.33153	9.36521	8.81722	9.67203	9.52771	8.63435	8.70264	9.56826	8.45678	8.72674
PIK3CD	7.24416	5.98447	7.16066	7.84886	8.56873	6.35779	7.11686	8.68714	9.08153	6.33486	7.46497	5.2754	7.221
PIK3CG	6.82876	6.86431	6.93179	7.00586	8.68226	5.9486	7.56026	8.18901	6.9724	7.07198	7.3908	5.75014	6.99179
PIK3R1	9.6634	8.44729	7.88704	8.72532	9.65544	9.6355	10.5955	8.51194	10.3099	9.74625	9.04829	8.85297	9.22635
PIK3R2	9.54989	9.99768	9.33359	9.82626	9.53969	9.09167	9.11867	9.77894	12.1054	9.12857	9.4674	10.5187	9.25866
PIK3R5	7.90529	6.61871	6.86342	7.83997	9.09393	6.8551	7.11686	7.63349	8.3638	7.4825	6.92154	5.75014	7.49583
PKM	14.1971	14.4876	13.1799	13.7509	14.2155	13.6341	12.7353	14.5259	13.2907	12.4002	11.9976	13.1596	12.2368
PLA1A	5.7092	2.82365	4.78867	4.8747	6.27251	5.11917	5.81992	7.44707	5.00646	6.81691	5.7204	7.30734	11.9729
PLA2G2A	11.8386	3.10423	6.6825	11.7016	9.31488	10.5527	10.5615	5.86206	14.575	13.7378	5.87731	13.309	9.55332
PLOD2	11.4379	10.641	10.9189	10.2504	11.2375	10.1826	10.4826	10.754	9.47501	9.53194	7.59583	9.94431	10.494
PMS2	8.31715	8.88777	8.82615	8.90236	8.89419	8.24103	8.62562	9.29186	8.98003	8.36079	7.95404	8.59994	8.68345
PNOC	4.39784	6.9377	4.22957	3.01516	0	1.7006	0	5.09149	5.00646	0	3.81225	0	0
POLD1	7.15663	7.18376	7.94962	9.01728	7.20906	7.13466	6.61628	9.10481	9.54229	6.3945	8.95925	6.72202	5.41763
PPARG	8.82632	9.14566	6.95075	6.10876	9.71971	8.36437	7.70796	5.3616	6.68545	6.88503	5.9	6.06089	7.3831
PPARGC1B	6.67973	6.1786	6.44918	8.50108	7.50679	6.05008	9.2947	8.5277	9.66812	7.57304	8.85857	7.02638	7.14857
PRF1	0	0	3.4178	2.73717	5.23802	2.45963	3.35731	6.43037	5.00646	3.19793	5.03065	0	4.45099
PRKAA2	6.08608	1.33335	6.9413	6.04827	4.87093	0	7.10721	5.04842	0	5.86381	3.85933	5.1496	6.90652
PRKACB	7.82949	7.58874	8.57142	7.54391	9.38364	6.82678	9.24938	11.5985	6.42521	7.77504	7.78755	8.12478	8.15409
PRKCA	10.0509	9.74007	7.89685	8.27559	9.48953	9.70717	10.6397	8.2756	8.60318	9.73706	5.47043	9.9364	8.33282
PRKX	3.95444	0	0	6.47327	0	2.45963	0	0	6.9395	0	3.55062	2.90074	0
PRLR	1.08106	4.90099	6.23397	5.57766	1.93589	4.68673	6.50316	0	0	7.4989	6.19432	6.3738	7.50415
PROM1	10.5745	10.913	4.34868	5.81402	9.23594	11.58	10.2839	4.64784	3.92184	10.168	4.22554	9.77358	6.14813
PRR5	8.52367	8.32271	7.10252	8.24896	8.32352	7.7914	7.636	8.12308	9.94584	7.58333	7.49509	7.31712	7.15914
PSMB10	9.86325	9.60862	8.61366	9.85744	10.8261	9.52527	9.62041	11.5105	11.1113	9.08579	10.2164	9.53029	9.50648
PSMB5	10.5713	10.2125	11.2496	11.3417	10.9321	10.213	10.406	10.6462	11.6954	10.3118	10.2096	10.4358	10.1032
PSMB8	10.4964	10.4156	8.6518	10.1515	10.6721	9.61908	10.1246	11.0702	10.3354	9.45699	10.0627	10.1595	11.0381
PSMB9	8.28138	7.92279	7.11937	8.89379	9.13802	7.26702	8.47628	10.2112	8.77153	7.1708	9.10311	6.97785	10.7792
PTCD2	6.63185	7.18376	6.85339	6.78269	6.27251	6.76842	6.99663	7.79204	7.48678	6.75455	7.2913	6.80781	7.47905
PTEN	8.98719	9.34763	8.48305	8.25566	9.62994	9.3373	9.82842	9.69938	8.45974	9.612	9.77652	9.7539	9.08102
PTGER4	8.2287	7.91373	7.83188	9.85303	9.61442	8.27287	9.18665	8.53942	10.0726	7.68714	8.74251	7.4206	6.74746
PTGS2	5.19765	6.4534	7.7148	5.95249	7.75346	5.0226	8.38344	8.39216	6.60381	3.72951	8.62142	5.4982	3.86459
PTPN11	11.7114	10.9512	11.0969	10.813	11.1234	11.1104	11.4323	11.3479	11.3475	11.4428	10.2762	10.9483	10.6408
PTPRC	7.26524	6.66266	7.98683	7.71906	9.51761	6.7979	7.14541	9.30564	8.04606	7.52582	8.53343	6.27685	7.75474
PVR	9.61497	9.71419	9.78154	9.71877	9.24268	9.08571	9.44008	10.3056	9.93336	8.95918	8.29313	9.9678	8.48764
PVRIG	4.61042	6.05212	5.94356	7.0528	5.53039	5.45144	5.84334	6.17402	6.9724	5.29118	7.15643	4.42507	6.55273
RAD50	9.76309	9.71419	9.54323	9.35357	9.67053	9.96277	10.1186	10.8227	9.40443	9.78465	9.7018	10.5113	10.6209
RAD51	6.7108	6.9197	7.5	7.76677	7.46124	7.15758	5.77189	9.16905	8.41257	6.81691	8.90419	7.97211	4.8142
RAD51C	6.22165	6.82618	6.61282	7.95152	7.03345	6.23385	7.263	6.52767	9.19041	6.59083	7.3126	7.10756	7.15914
RASAL1	8.19065	5.39357	5.8457	5.29485	6.21878	5.37527	7.3142	3.70427	7.15545	5.50109	5.03065	5.3911	2.63643
RASGRF1	2.44952	6.787	4.16611	6.22263	3.62112	0	2.71127	5.04842	0	4.22617	6.24838	1.0552	0
RB1	10.1249	10.2363	9.59083	10.3571	10.6545	10.2746	10.2383	10.6244	9.33023	9.04729	10.0665	10.5595	9.50648
RBL2	10.7623	10.5518	9.73719	10.072	10.9894	10.9424	10.5598	10.5854	9.63767	10.6774	10.3625	10.8632	10.2264
RELA	10.408	10.3279	9.80386	9.91786	10.6444	9.5941	10.3375	10.852	11.6169	9.83179	10.1097	10.2894	10.1276
RELB	8.70043	8.28102	9.3136	8.99742	9.91396	8.40325	9.35299	10.8187	9.54229	9.051	11.3465	8.777	8.64635
RELN	2.11994	2.47499	4.16611	7.18511	5.98129	6.27636	7.47283	5.55865	0	7.95615	2.0915	1.65811	8.37877
REN	0	0	0	0	0	0	0	0	0	0	0	0	0
RICTOR	10.0972	10.0931	10.4841	10.0394	10.0586	9.60247	10.1329	10.0836	9.01203	10.0662	10.0252	10.4702	9.81135
RIPK1	9.24764	9.61422	8.19191	9.25664	9.28251	9.23864	9.56159	9.60034	8.65477	9.47644	8.83815	9.03297	8.84277
RIPK2	8.53239	8.65194	8.52159	7.58708	8.61105	7.76179	8.63237	10.3227	7.53162	9.11267	8.20703	7.99668	8.53305
RIPK3	8.39092	8.32954	6.58882	5.9191	8.31074	6.7076	8.00662	6.94663	6.16553	7.7108	7.61654	7.7372	5.67503
RNLS	7.03917	7.3676	6.21841	6.54069	7.03345	5.37527	6.80709	7.32606	8.44809	7.50973	6.59286	8.57569	7.28997
ROBO4	7.37596	7.79039	6.99707	7.49942	8.01223	7.97034	7.94298	7.49598	6.27507	7.6337	5.74568	7.30734	7.24104
ROCK1	10.8416	9.134	9.1304	9.58144	9.79508	9.30687	9.61532	9.9245	9.25868	8.98075	9.05841	9.76288	8.42769
ROR2	9.74257	10.079	7.2928	8.52902	9.27595	9.29658	10.9541	7.81149	11.2351	8.85051	4.75997	8.61191	7.41873
RORC	6.61553	6.86431	7.69245	6.66676	5.43936	5.83944	7.37976	0	0	8.43368	1.92445	8.28294	8.93178
RPL23	14.3828	14.1696	14.3317	14.2779	15.209	14.9003	14.4498	15.2284	15.961	14.6551	14.1996	15.6456	14.969
RPL7A	14.6812	14.6042	14.6203	14.9307	15.2084	14.6658	15.0489	15.5785	15.0011	14.909	14.3715	14.8939	13.0813
RPS6KB1	8.21793	8.02734	7.78513	7.86649	8.13334	8.31425	8.10682	8.56256	8.59264	7.77504	8.34987	7.86944	8.15409
RPTOR	8.68487	8.75704	8.62255	9.35044	8.71173	9.22243	8.89871	8.62619	10.0497	8.71205	7.72854	8.9442	7.98611
RRM2	9.41494	9.67718	11.2367	11.379	9.9921	9.89619	8.51326	11.4183	11.7028	10.531	10.6437	10.8897	8.56918
RSAD2	6.97665	7.83908	6.98792	6.97369	7.31528	6.31765	8.99076	9.24732	8.53874	7.59863	8.33745	6.21539	10.0373
RUNX3	4.61042	7.45767	5.0916	7.31916	6.96982	3.8582	5.38171	9.00696	8.58202	6.29785	7.96484	3.68461	6.34618
S100A12	0	1.33335	5.5046	10.647	4.87093	0	3.70296	3.81121	0	3.65343	0	0	4.70299
S100A8	7.63269	7.1686	10.965	14.3986	10.361	8.76594	7.14541	7.69762	10.2066	7.96405	9.21594	7.20564	7.67595
S100A9	7.38562	8.01044	14.0296	13.9385	11.1683	10.1459	8.45362	10.2744	11.3174	9.0876	9.14409	7.5424	9.33058
SAMD9	9.07933	9.32388	7.26278	10.0701	9.63508	8.72048	8.5949	10.1074	10.0764	8.15548	8.68813	7.56721	8.86877
SAMSN1	7.13389	6.40247	7.95901	7.95152	8.97743	6.91013	7.44247	9.02374	7.95022	7.26328	8.265	6.429	8.22121
SBNO2	9.63737	9.61981	10.5739	10.4924	10.5659	9.47141	9.89159	9.60777	10.3729	9.79243	9.78035	9.21671	8.60828
SELE	4.73652	4.97258	6.53959	5.8499	5.69684	5.0226	5.84334	6.07018	5.84862	4.95327	3.85933	4.912	4.22812
SELL	5.0597	5.1059	6.29457	6.88999	8.78751	4.40962	5.74726	8.87451	6.42521	7.48799	8.27372	4.912	5.81532
SELP	4.67485	3.33903	6.30933	5.81402	7.12392	6.19006	7.57433	7.08094	3.92184	5.7588	6.04959	4.56305	6.01477
SERPINA1	10.7323	11.3776	9.6442	14.1249	12.4835	12.3322	11.6476	8.26153	7.50938	15.8265	6.46172	15.5125	16.3861
SERPINB5	10.6314	10.8069	9.34259	11.6586	10.7781	7.03916	9.97748	11.1347	11.8692	5.94584	9.7282	5.62967	2.37138
SERPINH1	10.6763	10.9412	8.15561	9.74044	10.8768	9.34231	9.37124	10.6106	6.16553	9.36756	7.35429	9.00902	8.93794
SFRP1	3.60358	4.14719	5.94356	8.18015	8.70198	7.83471	8.27992	6.78548	7.00457	7.19112	8.06614	6.39244	5.38197
SFRP4	12.5533	11.4207	8.66621	7.53292	10.6367	9.35724	11.7718	7.75902	10.1645	7.93221	7.22544	8.55516	5.94317
SFXN1	9.57543	8.24534	9.70825	10.0606	9.81785	9.31199	9.43624	10.0823	9.44015	9.66139	9.53874	10.1265	10.3778
SGK1	10.5349	9.64741	10.2857	11.4147	10.879	9.81562	9.55983	9.74898	11.3938	10.9451	12.5985	9.33461	9.64831
SH2D1A	4.39784	3.71798	6.51433	6.13808	7.93102	5.20969	5.09988	7.96414	7.71776	5.52263	8.0836	3.80076	5.10412
SHC2	8.33221	6.2379	6.20268	7.79465	8.69215	7.77667	9.55806	6.4135	4.87344	10.2986	6.44638	9.22713	8.67242
SIGLEC1	6.63185	6.74673	6.85339	8.17308	8.86825	7.80598	7.865	8.03204	9.76049	6.91792	6.7002	5.1496	8.84277
SIGLEC5	3.31102	4.66209	3.30449	5.18676	5.77338	0	1.51079	4.4634	5.4419	4.22617	4.39488	1.0552	2.63643
SIGLEC8	1.08106	0	0	2.73717	0	0	0	4.00389	0	0.749636	1.92445	0	1.0311
SIRPA	9.25028	8.42832	7.11097	8.54552	10.169	8.34453	8.73926	8.43041	7.09698	9.14776	6.27467	7.11879	9.1933
SIRPB2	6.81453	7.07413	6.18678	7.54391	8.43375	6.09827	6.61628	6.66232	6.16553	6.53892	5.77052	4.912	5.55206
SLAMF7	4.54298	4.01781	7.42065	5.8499	8.07405	1.7006	5.64432	8.91404	8.37615	5.56478	7.3126	3.09526	5.05966
SLC11A1	8.98402	7.94965	8.54048	9.32198	9.65544	7.34897	6.74625	6.73203	8.37615	7.30117	3.94912	5.80681	5.73279
SLC16A1	9.64543	8.9948	10.2545	10.388	9.9515	9.69938	9.83428	10.7167	8.30044	9.55433	8.96195	8.22174	10.0186
SLC1A5	11.2604	11.835	11.7387	11.2798	10.9321	13.2713	10.7273	11.7295	11.3922	10.7304	11.9129	12.2011	8.06131
SLC2A1	8.35204	8.16358	7.99598	8.71563	7.77224	8.15252	6.41209	7.00412	8.15038	4.7852	6.54327	5.53221	5.55206
SLC7A5	9.1175	8.26685	10.1721	9.43261	8.51401	10.612	8.03742	11.0574	9.55863	7.64847	7.89029	5.75014	9.27334
SMAD5	9.4659	9.17251	8.21952	9.52151	9.49519	9.7341	9.87464	9.73716	6.22134	10.0745	10.365	9.86481	9.42121
SMAP1	10.2116	9.95413	9.73992	9.60525	9.98004	9.85822	9.76543	10.0594	9.35539	10.0063	9.29405	10.4246	9.43867
SNAI1	8.55823	8.46602	6.75977	7.74787	8.104	8.37419	7.56731	7.41352	7.4405	6.62111	4.83254	6.82163	6.47023
SNCA	6.45968	5.7601	6.01734	7.64949	8.14779	5.9486	8.69809	6.00409	6.10748	5.84683	4.18915	6.70721	5.2298
SOCS1	6.10958	7.54245	6.6825	7.83997	9.12348	6.98892	6.97558	8.46767	6.83605	6.67982	9.86064	3.55828	6.73338
SOX10	0	3.10423	0	0	0	0	8.24517	0	5.4419	0	6.94355	0	1.0311
SOX11	5.54655	5.39357	0.853805	3.78158	0	3.8582	6.45835	4.39627	4.16892	0	0	3.68461	2.37138
SOX2	0	6.26667	4.51071	6.37817	5.00394	8.51397	6.26371	11.9043	11.6706	0	11.1841	0	0
SPIB	3.95444	4.14719	5.53003	6.47327	7.52903	4.24815	4.4771	7.64076	9.27855	6.98929	11.2606	3.41982	3.22476
SPP1	14.0742	13.6025	13.5724	14.5514	14.5472	12.121	11.5851	13.3122	14.9892	13.2019	8.20247	10.5667	11.2624
SPRY4	9.80327	9.371	8.41984	8.94446	9.43166	11.2288	9.39521	11.0237	8.31333	9.45978	7.55352	9.92524	7.98611
SREBF1	10.3635	9.22841	10.5922	10.7348	9.73415	9.22785	9.97085	10.8473	10.2135	10.0598	9.73531	9.92684	10.8429
SRP54	8.55396	8.28805	8.54048	9.06003	8.59005	8.32442	8.19141	7.91103	6.51727	7.9719	8.1395	8.41638	8.86877
STAT1	10.0078	9.76296	9.83734	9.43556	10.9446	10.1742	9.81959	12.6823	10.7807	13.6877	11.3254	9.91239	11.8206
STAT2	11.2773	11.2725	10.4636	10.775	11.3912	10.8903	11.2165	11.2774	10.8264	11.3472	10.6533	10.4526	11.1902
STAT3	11.7338	11.5053	10.9922	11.6299	12.048	11.5916	12.0522	11.9558	9.8473	11.5321	13.1211	11.2726	11.6394
STAT4	5.64633	5.4943	6.20268	7.1278	7.20906	6.64409	6.42768	7.70457	6.42521	9.57123	7.48387	6.31642	6.85542
STC1	6.97665	6.01869	6.15445	5.61984	7.00199	5.45144	6.70847	6.89894	3.92184	4.82042	4.45742	4.3508	3.64148
SYK	9.12617	8.61885	7.64669	9.89228	10.0738	9.34231	9.24938	8.95834	9.85173	8.77847	10.0258	7.141	7.14857
TAF3	6.32564	5.87664	5.47872	5.53421	5.3422	5.11917	6.96494	6.13338	0	6.40613	6.26596	6.46465	3.75735
TAP1	9.9682	10.1694	8.73888	10.1224	10.6671	9.63958	9.92217	12.1325	10.0764	9.53591	10.531	9.22972	10.8247
TAP2	9.1175	10.3432	8.58362	9.73805	9.93494	8.54037	9.63726	11.085	10.5522	8.51654	9.56205	8.41183	9.73743
TAPBP	11.4402	12.1774	11.57	11.4582	12.2448	11.4245	11.9971	12.4474	12.1109	11.3681	12.7301	11.6806	11.5418
TAPBPL	8.89892	7.55416	7.22435	8.24222	8.99352	8.35449	9.12824	9.63714	9.87366	8.86745	9.40134	8.7699	8.93486
TBX21	2.94364	4.26592	3.04708	1.93878	1.93589	0	3.22086	4.32587	5.00646	3.30126	4.03365	3.80076	1.62629
TBXAS1	9.69287	8.65738	7.68681	9.18821	10.2582	11.0717	8.95087	8.72866	9.33656	8.96313	7.44196	8.77345	8.92561
TCF3	9.66539	9.05787	8.81326	9.71877	9.94324	9.81201	9.76236	9.73207	9.64789	9.41872	10.0399	8.78408	8.22121
TCL1A	0	0	0	4.38105	4.16646	0	0	6.47984	0	3.08662	3.992	0	0
TDO2	3.13899	3.54091	7.94962	10.2803	8.70198	7.63686	6.41209	8.05942	6.16553	11.6961	5.31023	7.45646	12.3315
TGFB1	12.2535	11.9229	10.4553	12.3757	12.1212	10.813	11.3183	11.2118	14.3235	10.3203	10.5319	11.0024	11.1707
TGFB2	7.97731	8.4091	7.05952	7.72872	8.86825	9.90976	8.91539	8.03756	5.24055	10.3165	6.30048	9.26301	6.89391
TGFB3	11.9346	11.3569	8.45013	9.85964	11.3084	8.67355	9.87037	10.6399	11.1186	9.0417	7.2433	9.78949	7.88783
TGFBR1	11.6964	11.0034	11.1926	10.8187	11.3881	10.6305	11.0919	10.9525	9.31106	11.181	9.68801	10.3983	9.74271
TGFBR2	9.78879	10.0688	7.55057	8.06273	10.1331	9.4202	9.88031	10.2733	6.64521	9.06758	7.12306	7.55072	9.45378
THBD	9.29196	9.56586	7.19286	10.4448	8.53615	6.82678	8.06259	7.83068	12.0302	7.3976	6.30899	6.01352	4.8142
THBS1	14.4274	13.3479	12.2446	12.0039	13.9494	12.1348	13.5957	12.1127	11.5201	12.4841	10.0975	13.3417	11.977
THY1	11.6471	11.7899	9.59836	9.92418	11.4108	10.0419	11.0604	10.8441	9.59606	10.3439	7.66703	10.4735	10.1316
TICAM1	7.56631	6.90147	7.37928	7.42999	7.12392	6.7979	7.07789	7.46356	7.53162	7.59863	7.38679	7.10756	7.26081
TIE1	7.02688	6.84537	7.23212	7.29333	8.05884	7.20236	8.04249	7.40501	8.53874	7.75697	6.42307	7.31712	8.16986
TIGIT	4.31939	3.71798	6.99707	5.12951	7.84497	3.61493	4.69879	8.28954	8.04606	5.62577	7.80869	0	4.96643
TLR1	6.9378	7.10631	6.0352	6.68674	8.3362	5.9486	6.70847	7.36168	5.77594	6.958	9.06345	7.65471	7.91304
TLR2	8.47926	7.9847	7.82676	9.20216	9.8667	8.33451	8.32222	8.22331	8.58202	8.34274	7.58187	8.40725	8.66131
TLR3	6.89787	5.98447	4.94807	6.27636	7.69563	6.00023	8.5278	7.37917	4.87344	8.12058	7.87606	7.26752	8.22625
TLR4	9.07635	8.95559	7.63502	8.76815	9.9921	11.4162	8.41896	8.69763	9.05873	8.08844	7.11339	7.09624	9.36752
TLR5	5.36321	4.97258	5.0916	5.9191	6.60123	4.06631	7.33088	4.75889	8.20677	7.25043	6.78189	6.1729	5.64526
TLR7	6.10958	5.04078	4.40474	6.16682	7.93102	3.8582	5.09988	6.21355	6.7246	5.74053	5.14905	5.72095	6.60006
TLR8	4.79566	4.66209	4.70183	5.73945	7.12392	4.91909	4.79805	6.47984	6.47198	5.9617	4.63025	3.55828	6.67564
TLR9	5.19765	5.54214	4.87057	5.61984	6.37431	5.0226	5.13827	6.71836	5.00646	5.10379	6.11894	2.40927	3.64148
TMEM140	7.9319	7.56578	7.37227	8.0082	9.13802	7.32891	8.69487	8.37046	9.67313	8.34878	7.58187	6.96546	9.57717
TMEM173	10.2305	10.8057	9.1653	10.2268	11.2016	9.93651	11.1077	9.8559	10.7714	9.68308	10.0552	8.55929	9.00979
TNF	5.79866	6.29487	5.76233	6.47327	7.80906	5.72133	4.69879	7.164	7.12651	7.27602	9.00838	4.3508	7.02685
TNFAIP3	7.66477	7.02447	7.87717	9.13466	8.51401	7.01426	8.00662	9.32608	8.22053	8.57184	10.6596	7.07332	7.39209
TNFAIP6	9.53261	8.64099	7.01519	8.18015	9.07893	6.98892	8.0118	9.39646	7.61733	7.3859	6.21257	7.03826	6.28956
TNFRSF10B	10.2557	9.70634	9.21318	9.20908	10.1367	8.50506	9.50212	9.31476	9.74629	9.36308	9.61101	10.4448	8.64635
TNFRSF10C	8.00264	7.49462	5.98092	6.87265	7.43792	5.59269	7.47283	4.70443	5.00646	9.14602	2.2412	8.83605	5.55206
TNFRSF10D	8.16845	7.49462	7.23984	7.15674	8.21793	7.51791	7.72697	6.21355	8.26103	7.33809	5.31023	8.55929	6.41837
TNFRSF11A	7.44224	5.98447	6.99707	6.88999	9.0015	8.39363	8.07254	6.49596	6.79985	7.77952	8.21157	8.29784	5.84181
TNFRSF11B	8.05199	10.3176	7.32946	7.57641	10.2781	11.6403	7.22783	5.52763	6.27507	9.96955	6.09946	8.19545	7.56106
TNFRSF14	9.68116	9.61422	8.28446	9.77118	10.6444	9.16137	9.98671	9.92003	9.91656	9.80677	9.37525	8.56751	9.60063
TNFRSF17	0	0	6.3384	3.24814	8.104	0	6.05881	7.92895	6.32688	0	6.57182	0	0
TNFRSF18	5.19765	0	3.88004	6.27636	4.16646	0	0	5.46349	10.1502	2.34716	5.64179	0	4.14546
TNFRSF1A	10.9699	10.5208	10.9398	10.9118	11.4608	10.6161	11.1819	10.3056	11.1921	11.2867	9.09944	10.2116	10.6577
TNFRSF1B	7.95803	6.59622	6.80213	7.86649	8.97743	7.22424	7.0975	8.24254	9.54229	7.05729	7.29986	5.77875	8.59666
TNFRSF25	9.22361	10.0274	8.37844	9.824	9.38364	8.478	8.45742	11.9558	11.3206	9.27697	10.1652	7.37448	6.85542
TNFRSF4	0	0	0	0	0	0	2.23245	0	0	0	3.90493	0	2.86027
TNFRSF8	0	4.97258	1.38655	4.64889	4.72439	5.0226	0.94473	3.58877	5.4419	0.749636	3.55062	3.80076	0
TNFRSF9	5.2828	5.44481	5.67385	6.16682	7.43792	4.24815	4.84523	8.13342	6.42521	4.4223	8.47417	3.09526	5.76083
TNFSF10	9.81939	9.92059	8.70579	10.4271	11.0152	8.99318	9.67855	12.3738	11.0529	10.0469	13.2418	8.93787	11.5973
TNFSF12	9.80327	9.768	9.13247	9.18821	10.3764	8.91462	10.7707	9.30793	10.042	9.27221	7.74431	8.87301	8.99512
TNFSF13	8.71582	8.80194	7.62326	8.20807	9.46666	7.68499	8.54576	7.88678	9.93754	7.85788	6.71308	8.39344	7.89417
TNFSF13B	5.93644	6.20855	5.47872	6.72589	7.57252	7.22424	6.0983	7.72523	0	6.00825	6.43865	6.96546	7.12719
TNFSF18	0	3.10423	1.77475	5.00773	5.3422	0	3.48196	5.3616	0	5.64554	3.30067	0	4.3063
TNFSF4	7.23351	6.50259	6.12137	7.26702	8.13334	5.37527	6.36431	7.31701	5.24055	6.25987	6.68721	6.084	7.01526
TNFSF8	5.01061	4.47756	5.05704	5.0699	7.26314	3.8582	4.79805	6.19392	6.04698	5.15986	6.93259	3.26665	6.1692
TNFSF9	6.7412	4.82567	5.0916	5.70067	5.61602	4.24815	4.64648	4.58894	9.16928	4.05931	1.73549	3.80076	4.3063
TNKS	8.96804	8.38962	8.48954	8.53454	8.56873	9.09167	9.04228	8.73206	9.14784	8.4674	8.82931	9.33461	8.66502
TP53	10.0705	9.85581	9.78021	11.0742	10.3009	8.08239	10.0115	10.8059	8.80844	9.98515	11.6176	10.2337	8.86555
TPI1	13.3608	12.1141	12.6591	13.4148	13.5764	12.8957	11.9691	12.7109	14.1331	12.6818	12.0999	12.6775	11.4915
TPM1	12.3694	12.0734	10.622	11.6712	12.4357	11.9221	14.4369	11.2008	12.4146	11.2633	8.85712	12.6584	10.2939
TPSAB1/B2	9.9682	7.54245	9.89597	8.59922	12.0257	9.69938	10.3209	8.10217	11.4518	7.10091	7.46116	6.8623	7.02685
TRAF1	7.22277	7.00752	7.69807	8.51232	8.70198	7.60386	7.97515	9.19397	9.38012	8.15892	8.62653	6.41083	7.60812
TRAT1	3.84669	3.33903	5.47872	4.56501	7.03345	0	4.35201	7.37045	0	5.15986	7.74431	1.0552	3.22476
TREM1	7.43296	6.61871	9.03149	6.32816	8.19028	4.80758	4.97817	4.81136	6.68545	5.66505	2.0915	4.18968	3.86459
TREM2	9.36943	8.58499	7.59342	8.8006	10.2211	7.20236	7.92113	8.28491	10.0915	8.78294	5.31023	8.51321	8.9194
TRIM21	7.87819	7.57731	7.48057	7.97609	8.66227	7.7914	8.24076	9.15643	8.03053	7.77504	8.17947	8.0088	8.3697
TSLP	1.08106	3.33903	2.89881	5.00773	4.16646	4.80758	5.84334	3.46321	4.87344	5.07492	3.43105	2.67583	5.86783
TTC30A	7.42361	7.77045	6.91259	7.64949	7.09439	7.34897	7.5099	7.37045	5.98385	8.3518	7.064	8.25266	6.64588
TWF1	10.5489	10.4937	9.9045	9.68688	10.5026	9.76428	10.066	10.4492	11.102	10.5035	9.63573	10.7966	10.43
TWIST1	7.31662	7.8198	4.03016	6.98987	6.21878	2.45963	5.47466	5.55865	6.27507	4.46744	3.30067	4.10183	4.70299
TWIST2	0	0	0	0	0	0	3.22086	1.58773	3.62351	0	0	0	0
TYMP	11.1314	10.4347	11.449	12.4133	11.5973	9.30687	10.1388	12.3182	11.7343	10.7397	10.9638	8.47	11.5408
TYMS	8.26054	8.46602	9.71796	9.8397	9.28904	8.92134	8.19597	10.6013	12.3728	8.90279	10.7963	10.6542	10.3846
UBA7	9.21008	9.69845	8.10151	8.88517	10.0963	8.11788	9.75466	10.0168	10.9677	8.48671	10.4759	8.47	9.4234
UBE2C	7.66477	8.87848	8.58665	10.187	8.93641	8.64139	6.68273	10.2173	10.1751	9.3526	9.43766	8.97234	5.45243
UBE2T	6.36523	7.10631	7.9449	8.07794	7.09439	6.8551	6.69566	8.57779	9.76988	7.38001	8.86291	8.1469	6.66084
ULBP2	7.08731	7.09031	4.40474	8.22866	6.37431	6.39684	5.44434	6.32603	5.84862	4.82042	5.83082	4.85939	5.38197
VCAM1	7.03917	9.03297	9.0068	7.83102	8.8595	8.48707	8.52418	9.32608	7.79336	8.10282	11.4395	7.40233	9.84938
VCAN	13.8054	13.3537	11.8896	12.6638	14.048	12.5219	12.6453	14.1428	12.705	11.9292	9.46835	12.326	11.0244
VEGFA	12.0762	11.1942	10.7261	11.4812	11.4123	10.9555	9.77612	10.4241	10.2441	10.4412	10.5971	11.1161	10.1086
VEGFB	11.0487	10.4722	9.6442	10.607	10.8681	9.47597	10.8269	10.8876	9.86493	9.79796	9.8136	10.5038	9.48142
VEGFC	8.04591	7.6336	8.07152	7.95152	8.82395	7.996	7.85351	8.28954	6.87136	7.35621	6.00841	7.4206	7.90049
VHL	7.77909	7.53064	7.97299	7.74787	8.14779	7.70068	7.50257	8.27093	8.95556	7.56787	8.20475	8.21128	8.08922
VSIR	8.57099	8.79208	8.88645	9.30592	9.94324	8.34453	9.65061	8.97569	11.866	8.41652	8.24298	7.28756	7.02685
VTCN1	0	8.50275	4.51071	5.12951	0	4.06631	4.28515	0	9.34286	9.56735	2.0915	4.74805	6.36457
WDR76	5.7092	6.20855	6.67112	8.28872	6.37431	6.19006	5.69671	7.77892	7.93361	6.73623	8.91398	7.78029	7.18006
WNT10A	6.51353	8.21614	3.62078	10.8119	7.52903	6.91013	4.5358	10.7141	5.61857	5.54386	10.8206	0	3.37744
WNT11	5.24086	6.64085	4.22957	0	6.5147	5.65845	3.9816	1.00208	4.16892	2.52847	1.73549	2.40927	5.78833
WNT2	5.01061	5.22793	5.0916	4.27945	7.28945	4.40962	4.14134	4.91091	3.24698	4.32757	1.73549	4.56305	5.51961
WNT2B	7.33668	7.51873	6.08752	10.1058	7.65575	7.53551	9.58957	5.39637	10.6083	5.82965	8.08854	6.70721	4.91745
WNT3A	0	2.47499	0	6.45007	0	0	0	0	1.93781	7.21116	6.06975	1.65811	0
WNT4	2.71763	3.87567	3.71248	4.80328	3.24465	5.0226	5.09988	0	3.24698	4.27776	7.87032	0	3.51549
WNT5A	8.54967	6.1786	6.38095	9.89657	9.32127	7.03916	9.56864	6.8243	13.8167	6.81691	9.34042	6.084	5.76083
WNT5B	7.15663	6.74673	4.22957	1.27316	5.77338	0	6.81896	5.04842	8.72402	4.37571	4.94594	0	5.81532
WNT7B	6.19993	7.53064	7.31491	9.49059	7.20906	0	5.34935	0	6.90584	5.29118	6.88218	0	0
XCL1/2	3.4647	3.71798	5.74071	0	4.87093	6.19006	3.80194	6.11262	2.73606	4.1171	4.26104	0	3.86459
ZAP70	5.19765	3.54091	7.06822	6.45007	8.07405	9.57294	6.41209	8.47582	8.01482	7.07927	8.35809	4.18968	5.86783
ZC3H12A	7.49672	7.44514	6.86342	7.97609	7.57252	6.23385	6.24624	6.8243	7.55353	6.46295	6.42307	5.56543	5.05966
ZEB1	10.7238	9.58597	7.83188	8.39577	10.176	8.68936	12.1221	8.93784	8.63435	8.67164	7.69325	8.74111	8.86231
ZEB2	10.2156	10.4707	9.41773	9.96157	11.1737	9.95952	10.7882	10.6552	9.45769	9.71032	8.9807	9.04774	10.1045
ABCF1	9.31235	9.82954	9.17339	9.36911	9.61442	9.74927	9.87037	9.63168	8.47129	9.72085	9.76884	9.68378	9.50855
DNAJC14	9.81761	9.53368	9.05577	9.68688	9.53969	9.77914	8.9264	9.05943	11.1727	9.5186	9.27247	9.54702	8.64635
ERCC3	9.73692	9.78798	10.0729	9.8397	9.81332	9.47141	9.91942	9.59661	9.05873	9.30054	9.69127	10.0256	10.3376
G6PD	11.2979	8.37648	11.4059	9.49343	8.72142	8.27287	7.83025	8.47582	13.1214	8.5219	8.35399	8.62379	9.98927
GUSB	8.0997	9.12617	8.64309	8.6459	8.88559	7.98323	8.32222	8.60033	9.4224	8.76271	7.9239	8.10797	9.79957
MRPL19	9.04012	8.88777	9.59836	9.32198	9.04846	9.06161	9.52946	9.76736	8.92227	9.81443	9.0381	9.46357	9.56529
NRDE2	8.30702	8.92884	7.94962	9.03297	8.93641	8.99318	9.25157	8.58157	7.41679	9.1684	9.53874	8.09665	8.00382
OAZ1	11.9958	11.8529	11.8403	11.9019	13.0216	11.8117	11.8922	11.8441	11.3677	12.6127	12.1438	12.6524	11.7286
POLR2A	11.3955	10.7289	11.2221	11.744	11.379	10.6182	10.8831	10.7473	12.6361	10.7916	11.224	11.4303	10.2214
PSMC4	9.48624	9.4005	9.63544	9.76179	9.61961	9.46682	9.23395	10.3759	9.61181	9.58793	9.74866	9.49839	9.66695
PUM1	10.6253	10.679	9.93218	10.5644	10.4743	10.3006	10.5066	10.9467	9.62221	10.2518	10.8273	9.94273	9.73567
SDHA	10.3137	9.90008	10.4226	10.5508	10.5793	9.39148	10.071	10.6022	9.88234	10.3908	10.7305	10.1417	11.0755
SF3A1	10.5251	10.4815	10.2744	10.6174	10.6342	10.3512	10.5536	10.4241	11.2801	10.1551	10.3563	10.2478	9.2562
STK11IP	7.40474	7.77045	6.89312	7.55483	7.23635	7.28795	7.54605	7.57399	7.79336	8.18955	6.83586	7.79437	6.40065
TBC1D10B	7.7864	7.79039	7.23212	8.11528	7.36559	7.74675	7.72066	8.16905	8.56054	7.64356	7.83837	7.41149	7.2706
TBP	8.95188	8.91982	8.72519	8.84573	8.77825	8.81001	8.9855	9.34844	8.69475	9.02104	9.14883	9.05945	8.9194
TFRC	10.7075	10.3482	11.0597	11.5103	10.6696	10.5527	10.0244	11.1068	11.8638	10.845	11.512	10.0898	9.02721
TLK2	9.367	9.37431	9.2671	9.39059	9.57219	9.82996	9.47049	9.15389	8.58202	9.43727	9.42988	9.2881	8.78251
TMUB2	9.47949	9.6958	9.13868	9.54359	10.1295	9.81201	9.69957	9.6022	9.93754	9.64553	9.46074	9.93163	9.72147
UBB	13.5115	13.1928	12.613	13.2242	13.612	12.7656	13.1902	13.7314	12.1456	13.7984	10.5323	13.7353	13.8313
