# Supplementary material for: Nivolumab and ipilimumab in recurrent or refractory cancer of unknown primary: a phase II trial
Source: Nat Commun. 2023 Oct 24;14:6761. doi: 10.1038/s41467-023-42400-5 (PMC10598029; doi:10.1038/s41467-023-42400-5)
Supplement: Supplementary file 9 — Source Data [file 41467_2023_42400_MOESM9_ESM.xlsx]

## Sheet: labels
USUBJID	Subject ID
P1	CUP patient
HC001	Healthy donor
osi	overall survival event
os	overall survival in months
pfsi	progression free survival event
pfs	progression free survival in months
TMB.Status	TMB status low vs high based on a TMB cut-off of 12 mutations/Mb
TMB	tumor mutational burden in mutations/Mb
metastasis.burden	low, intermediate and high metastasis burden score
ECOG	ECOG performance status
prior.lines	number of previous chemotherapy lines
histology	adenocarcinoma, squamous cell carcinoma, others
ToO.group	cases with known or unknown putative primary tumor
ToO	identified putative primary sites
MBS	metastasis burden score
Organs	number of affected organs
Response	CR, PR, SD, PD, NE
Ras.active	cases with activated Ras signaling
TP53.del	cases with deleterious TP53
DDR.del	cases with DDR pathway gene alterations (deleterious)
CDKN2A.del	cases with CDKN2A deletions
ICI.altered	cases with altered ICI resistance associated genes
PD-L1	PD-L1 expression status
CPS	combined positive score
TPS	tumor proportion score
IC.Score	immune cell score
AScore.FFPE	aneuploidy score of baseline FFPE tumor tissue
AScore.ctDNA	aneuploidy score of baseline ctDNA
ccfDNA.conc	baseline ccfDNA concentration (ng/ml plasma)
ctDNA.conc	baseline ctDNA concentration (hGE/ml)
target.lesion	sum of target lesions (mm) according to RECISTv1.1
time	follow-up sampling time (months) - 0: baseline
ccfDNA	ccfDNA concentration (ng/ml plasma) baseline and follow-up samples
ctDNA.panel	ctDNA concentration (hGE/ml) baseline and follow-up sample; determined by targeted NGS (CheCUP panel)
ctDNA.sWGS	ctDNA concentration (hGE/ml) baseline and follow-up sample; determined by sWGS
TFx.sWGS	tumor fraction (TFx) estimates based on sWGS-based CNA profiling
meanVAF.panel	mean ctDNA variant allele frequency (VAF) detected in blood samples (%)
gene	gene with SNV/indels
VAF.FFPE	single SNV/indels variant allele frequency (VAF) detected in FFPE tissue samples (%)
VAF.panel	single SNV/indels variant allele frequency (VAF) detected in blood samples (%)
ctDNA.baseline	ctDNA concentration (hGE/ml) baseline
ctDNA.firstfollowup	ctDNA concentration (hGE/ml) first follow-up sample
ctDNA.ratio	ratio ctDNA first follow-up/baseline
ccfDNA.baseline	ccfDNA concentration (ng/ml plasma) baseline
ccfDNA.firstfollowup	ccfDNA concentration (ng/ml plasma) first follow-up sample
ccfDNA.ratio	ratio ccfDNA first follow-up/baseline
meanVAF.baseline	SNV/indels variant allele frequency (VAF) detected in blood samples (%) at baseline
meanVAF.firstfollowup	SNV/indels variant allele frequency (VAF) detected in blood samples (%) at first follow-up
meanVAF.ratio	ratio meanVAF first follow-up/baseline
TFx.baseline	tumor fraction (TFx) estimates detected in blood samples (%) at baseline
TFx.firstfollowup	tumor fraction (TFx) estimates detected in blood samples (%) at first-follow-up
TFx.ratio	ratio TFx first follow-up/baseline
mutations	number of SNV/indels detected in FFPE tissue samples
gene.deletion	number of whole gene deletions detected in FFPE tissue samples
gene.amplification	number of whole gene amplifications in FFPE tissue samples
n.d.	no data available

## Sheet: Tables 1 and 3
Table 1 and Table 3
	Raw data of the tables. Data regarding age and sex as well as rare adverse events were removed in order to protect the identities of the trial participants
Identifier (Manuskript)	TMB.Status	PD-L1	ECOG	Histology	Number of affected organs	Metastatic sites	metastasis.burden	prior.lines	Prior radiotherapy	HRD-Score	Any event	Any event occuring in >10% of cases	Any serious event	Immune-related AE
Patient_P1	TMB high	positive	0	others	1	Bone	low	1		26.4	yes	no	censored
Patient_P2	TMB low	n.d.	0	adenocarcinoma	2	Peritoneum, Lung	high	2		33.6	yes	no	censored
Patient_P3	TMB low	n.d.	2	adenocarcinoma	2	Lymph nodes, Lung	inter	4		26.4	yes	Infection	Infection
Patient_P4	TMB low	positive	0	adenocarcinoma	1	Lymph nodes, Lung	low	3		21.6	no	no
Patient_P5	TMB low	n.d.	0	others	4	Adrenal gland, Liver, Lung, Bone	high	1		42	yes	no
Patient_P6	TMB high	negative	0	squamous	3	Lymph node, soft tissue, Lung	inter	2	Soft tissue	44.4	yes	no	Lower GI bleeding
Patient_P7	TMB low	n.d.	1	adenocarcinoma	5	Lung, Liver, Skin, Lymph node, Fatty tissue	high	2	Bone	10.8	yes	no
Patient_P8	TMB low	positive	0	squamous	1	Lymph nodes	low	1	Lymph node	48	yes	Infection	Colitis	Colitis
Patient_P9	TMB low	negative	1	adenocarcinoma	4	Liver, fat tissue, lymph nodes, bone, Pleura, Ascites, pericardial effusion	high	1		20.4	yes	no	Suspected myocardial infarction	no
Patient_P10	TMB low	n.d.	1	adenocarcinoma	4	Lymph nodes, Peritoneum, Ascites, Lung	high	2		16.8	no	no
Patient_P11	TMB low	n.d.	1	adenocarcinoma	3	Muscle, Lung, Soft tissue, Pleura	inter	2		28.8	yes	Infection		Hepatitis
Patient_P12	TMB high	positive	0	squamous	1	Lymph nodes	low	2		21.6	yes	Infection	Infection	censored
Patient_P13	TMB high	positive	1	adenocarcinoma	3	Lung, Liver, Bone	high	2		33.6	yes	no		Hepatitis
Patient_P14	TMB low	negative	0	adenocarcinoma	2	Liver, Lymph nodes	high	3		16.8	yes	Infection	Infection	Hepatitis
Patient_P15	TMB low	n.d.	1	squamous	3	Liver, Peritoneum, Bone	inter	5	Liver	62.4	no	no
Patient_P16	TMB high	n.d.	1	adenocarcinoma	2	Pleura, Lymph nodes	low	1		36	yes	Infection/Sepsis, Nausea, Fatigue, Constipation, Anemia	Neutropenia, Infection	Pruritus
Patient_P17	TMB low	n.d.	0	adenocarcinoma	1	Liver	inter	1	Bone	34.8	yes	no	Pain of the liver capsule	no
Patient_P18	TMB low	n.d.	1	adenocarcinoma	2	Lung, Lymph node	high	1	Bone, lymph nodes	12	yes	Fatigue, Anemia, Deterioration of general condition	Deterioration of general condition	no
Patient_P19	TMB low	n.d.	1	others	1	Lymph nodes, Lung	low	1		7.2	yes	Fatigue, Nausea, Vomiting, Anemia		Hyperthyroidism
Patient_P20	TMB low	negative	1	others	3	Liver, Bone, Miscle	inter	1	Bone	39.6	yes	Constipation, renal impairment	Renal impairment
Patient_P21	TMB low	positive	1	adenocarcinoma	2	Liver, lymph nodes	inter	1		18	no	no
Patient_P22	TMB low	n.d.	2	others	3	Liver, Adrenal gland, Lung	high	1		24	yes	Nausea, renal impairment, Infection/Sepsis, Diarrhea	Hyperthyroidism, Sepsis	Hyperthyroidism, Hepatitis, Colitis
Patient_P23	TMB low	negative	1	adenocarcinoma	1	Peritoneum	low	4		10.8	yes	Nausea, Infection, Anemia, Diarrhea, Hypokalemia, Fatigue, Vomiting, Deterioration of general condition	Infection, Ileus	Hyperthyroidism, Colitis, Arthritis
Patient_P24	TMB low	negative	1	adenocarcinoma	3	Lymph nodes, Pleura, Ascites	low	5	Other	20.4	yes	no
Patient_P25	TMB low	n.d.	1	others	3	Liver, lymph nodes, Bone	inter	1	Bone	54	yes	Hypokalemia, Nausea, Vomiting, Constipation, Deterioration of general condition, Infection	Deterioration of general condition
Patient_P26	TMB low	positive	0	others	2	Liver, Lymph nodes	inter	2		9.6	yes	Constipation, Vomiting, Hypokalemia, Nausea, Diarrhea, renal impairment
Patient_P27	TMB low	n.d.	0	adenocarcinoma	2	Liver, lung	low	4		21.6	yes	no
Patient_P28	TMB low	n.d.	2	adenocarcinoma	3	Lymph nodes, liver, spleen	high	2		19.2	yes	Vomiting, Diarrhea, renal impairment	Ileus
Patient_P29	TMB low	positive	1	adenocarcinoma	1	Lymph nodes	high	1	Lymph node		yes	Infection/sepsis, renal impairment	Sepsis
Patient_P30	TMB low	negative	1	adenocarcinoma	4	Liver, Lung, Bone, Peritoneum	inter	4		13.2	yes	Hypokalemia, Deterioration of general condition, renal impairment
Patient_P31	TMB low	n.d.	0	squamous	2	Liver, lymph nodes	low	1			yes	Infection, Anemia	Pulmonary embolism	Fatigue

## Sheet: Figure 1; Suppl. Fig. 2+Tbl. 2
Figure 1c,d, Supplementary Figure 2 and Supplementary Table 2
	Raw data of Kaplan-Meier estimates
USUBJID	osi	os	pfsi	pfs	TMB.Status	PD-L1	CPS	TPS	IC.Score
P1	0	26.3819	0	25.7577	TMB high	positive	4	1	1
P2	1	7.09651	1	4.3039	TMB low	n.d.	n.d.	n.d.	n.d.
P3	1	0.854209	1	0.854209	TMB low	n.d.	n.d.	n.d.	n.d.
P4	0	21.6181	0	19.154	TMB low	positive	10	5	2
P5	1	7.8193	1	2.56263	TMB low	n.d.	n.d.	n.d.	n.d.
P6	1	14.3901	1	2.56263	TMB high	negative	<1	<1%	n.d.
P7	1	0.821355	1	0.821355	TMB low	n.d.	n.d.	n.d.	n.d.
P8	1	14.8172	1	2.52977	TMB low	positive	15	10	1
P9	1	3.71253	1	2.29979	TMB low	negative	0	0	0
P10	1	1.54415	1	1.54415	TMB low	n.d.	n.d.	n.d.	n.d.
P11	1	3.77823	1	3.77823	TMB low	n.d.	n.d.	n.d.	n.d.
P12	0	14.8501	0	14.193	TMB high	positive	12	7	2
P13	1	1.77413	1	1.77413	TMB high	positive	2	0	1
P14	0	2.98973	0	0.952772	TMB low	negative	0	0	0
P15	0	0.755647	0	0.0328542	TMB low	n.d.	n.d.	n.d.	n.d.
P16	1	18.2669	1	18.2669	TMB high	n.d.	n.d.	n.d.	n.d.
P17	1	5.38809	1	1.37988	TMB low	n.d.	n.d.	n.d.	n.d.
P18	1	3.61396	1	2.3655	TMB low	n.d.	n.d.	n.d.	n.d.
P19	0	20.4025	1	19.3183	TMB low	n.d.	n.d.	n.d.	n.d.
P20	1	1.44559	1	1.44559	TMB low	negative	0	0	0
P21	1	0.525667	1	0.525667	TMB low	positive	50	<1%	3
P22	1	3.38398	1	2.23409	TMB low	n.d.	n.d.	n.d.	n.d.
P23	1	8.47639	1	2.7269	TMB low	negative	0	0	0
P24	1	3.31828	1	3.31828	TMB low	negative	0	0
P25	1	1.34702	1	1.34702	TMB low	n.d.	n.d.	n.d.	n.d.
P26	1	4.04107	1	2.79261	TMB low	positive	26	25	<1
P27	0	1.37988	0	0.0328542	TMB low	n.d.	n.d.	n.d.	n.d.
P30	1	0.722793	1	0.722793	TMB low	n.d.	n.d.	n.d.	n.d.
P28	1	8.80493	1	2.43121	TMB low	positive	70	60	10
P31	1	3.0883	1	3.0883	TMB low	negative	0	0
P29	1	3.05544	1	1.1499	TMB low	n.d.	n.d.	n.d.	n.d.

## Sheet: Figure 2; Suppl. Fig. 3+4
Figure 2 and Supplementary Figure 3,4
	Raw data of Kaplan-Meier estimates
USUBJID	osi	os	pfsi	pfs	metastasis.burden	ECOG	prior.lines	histology	PD-L1	ToO.group	ToO
P1	0	26.3819	0	25.7577	low	0	1	others	positive	Unknown	Unknown
P2	1	7.09651	1	4.3039	high	0	2	adenocarcinoma	n.d.	Known	Upper GI
P3	1	0.854209	1	0.854209	inter	2	4	adenocarcinoma	n.d.	Known	Lung
P4	0	21.6181	0	19.154	low	0	3	adenocarcinoma	positive	n.d.	n.d.
P5	1	7.8193	1	2.56263	high	0	1	others	n.d.	Known	Lung
P6	1	14.3901	1	2.56263	inter	0	2	squamous	negative	Known	Anal/Cervix
P7	1	0.821355	1	0.821355	high	1	2	adenocarcinoma	n.d.	Known	Lung
P8	1	14.8172	1	2.52977	low	0	1	squamous	positive	Known	Anal/Cervix
P9	1	3.71253	1	2.29979	high	1	1	adenocarcinoma	negative	Unknown	Unknown
P10	1	1.54415	1	1.54415	high	1	2	adenocarcinoma	n.d.	Unknown	Unknown
P11	1	3.77823	1	3.77823	inter	1	2	adenocarcinoma	n.d.	Unknown	Unknown
P12	0	14.8501	0	14.193	low	0	2	squamous	positive	Known	Anal/Cervix
P13	1	1.77413	1	1.77413	high	1	2	adenocarcinoma	positive	n.d.	n.d.
P14	0	2.98973	0	0.952772	high	0	3	adenocarcinoma	negative	Unknown	Unknown
P15	0	0.755647	0	0.0328542	inter	1	5	squamous	n.d.	Unknown	Unknown
P16	1	18.2669	1	18.2669	low	1	1	adenocarcinoma	n.d.	Known	Lung
P17	1	5.38809	1	1.37988	inter	0	1	adenocarcinoma	n.d.	Unknown	Unknown
P18	1	3.61396	1	2.3655	high	1	1	adenocarcinoma	n.d.	Known	Lung
P19	0	20.4025	1	19.3183	low	1	1	others	n.d.	Unknown	Unknown
P20	1	1.44559	1	1.44559	inter	1	1	others	negative	Unknown	Unknown
P21	1	0.525667	1	0.525667	inter	1	1	adenocarcinoma	positive	Unknown	Unknown
P22	1	3.38398	1	2.23409	high	2	1	others	n.d.	Known	Lung
P23	1	8.47639	1	2.7269	low	1	4	adenocarcinoma	negative	Known	Upper GI
P24	1	3.31828	1	3.31828	low	1	5	adenocarcinoma	negative	Unknown	Unknown
P25	1	1.34702	1	1.34702	inter	1	1	others	n.d.	Known	Other
P26	1	4.04107	1	2.79261	inter	0	2	others	positive	Known	Upper GI
P27	0	1.37988	0	0.0328542	low	0	4	adenocarcinoma	n.d.	Known	Upper GI
P30	1	0.722793	1	0.722793	high	2	2	adenocarcinoma	n.d.	Known	Other
P28	1	8.80493	1	2.43121	high	1	1	adenocarcinoma	positive	Known	Upper GI
P31	1	3.0883	1	3.0883	inter	1	4	adenocarcinoma	negative	Unknown	Unknown
P29	1	3.05544	1	1.1499	low	0	1	squamous	n.d.	Unknown	Unknown

## Sheet: Fig. 3a; Tbl.2+4; Suppl. Tbl. 3
Figure 3a, Table 2, Table 4 and Supplementary Table 3												1: deleterious SNV/indel
												2: deleterious SNV and gene deletion - LOH
	Raw data of oncoplot, heatmaps and tables											3: activating SNV/indel
												4: activating SNV and gene amplification
												5: unknown significance SNV/indel
												6: gene deletion
												7: gene amplification
											TP53/DNA repair					Cell cycle molecules						Chromatin modifier				Immune system					RTK/Ras signaling							NOTCH signaling		transcription factors
USUBJID	TMB	PD-L1	Histology	ECOG	prior.lines	Response	Organs	MBS	pfs	os	TP53	ATM	FANCG	POLE	MRE11A	CDKN2A	CDKN2B	CDNK2C	CDNK1A	CCND3	FZR1	SMARCA4	DOT1L	EED	TBL1XR1	JAK1	JAK2	CD274	PDCD1LG2	BCL10	KRAS	NRAS	PIK3CA	MET	MAP2K2	PTPRS	NTRK1	NOTCH1	MAML2	JUN	SOX2	PAX5	ZBTB7A	MLLT3	TCF3	NKX2-1	PSIP1	BCOR	TAF1L
P1	22.81	positive	others	0	1	PR	1	6.84	25.7577	26.3819	0	0	0	1	0	6	0	0	0	7	0	0	0	0	0	0	0	0	0	0	0	0	0	0	0	0	0	0	0	0	0	0	0	0	0	0	0	1	0
P2	3.16	n.d.	adenocarcinoma	0	2	PD	2	20.05	4.3039	7.09651	0	0	0	0	0	0	0	0	0	0	0	0	0	0	0	0	0	0	0	0	0	0	0	0	0	0	0	0	0	0	0	0	0	0	0	0	0	0	0
P3	7.83	n.d.	adenocarcinoma	2	4	NE	2	10.83	0.854209	0.854209	1	0	0	0	0	0	0	0	0	0	0	0	0	0	0	0	0	0	0	0	0	0	0	0	0	0	0	0	0	0	0	0	0	0	0	0	0	0	0
P4	6.26	positive	adenocarcinoma	0	3	PR	1	6.26	19.154	21.6181	0	0	0	7	0	0	0	0	0	0	0	0	0	0	0	0	0	0	0	0	0	0	0	0	0	0	0	0	0	0	0	0	0	0	0	0	0	0	0
P5	3.14	n.d.	others	0	1	PD	4	19.49	2.56263	7.8193	0	0	0	0	0	0	0	0	0	0	0	0	0	0	0	0	0	0	0	0	0	0	0	0	0	0	0	0	0	0	0	0	0	0	0	0	0	0	0
P6	21.95	negative	squamous	0	2	PD	3	11.21	2.56263	14.3901	0	0	0	0	0	6	0	0	0	0	0	1	0	0	7	0	0	0	0	0	0	0	7	0	0	0	0	0	0	0	7	0	0	0	0	7	0	0	0
P7	8.63	n.d.	adenocarcinoma	1	2	NE	5	17.13	0.821355	0.821355	0	0	0	0	0	6	0	0	1	0	0	0	0	0	0	0	0	0	0	0	3	0	0	0	0	0	0	0	0	0	0	0	0	0	0	0	0	1	0
P8	5.48	positive	squamous	0	1	PD	1	4.52	2.52977	14.8172	2	0	6	0	0	6	6	6	6	6	6	0	6	0	7	6	6	6	6	6	0	6	7	6	6	6	0	0	0	6	7	6	6	6	6	0	6	0	6
P9	0	negative	adenocarcinoma	1	1	PD	4	26.69	2.29979	3.71253	0	0	0	0	0	0	0	0	0	0	0	0	0	0	0	0	0	0	0	0	0	0	0	0	0	0	0	0	0	0	0	0	0	0	0	0	0	0	0
P10	0.78	n.d.	adenocarcinoma	1	2	NE	4	17.23	1.54415	1.54415	0	2	6	0	6	6	6	6	0	0	0	0	0	6	6	6	6	6	6	6	0	0	0	6	0	0	7	6	6	6	6	6	0	6	0	6	6	0	6
P11	7.21	n.d.	adenocarcinoma	1	2	NE	3	11.42	3.77823	3.77823	1	0	0	0	7	6	0	0	0	0	0	0	0	7	0	0	0	0	0	0	3	0	7	0	0	0	0	6	7	0	0	0	0	0	0	1	0	0	0
P12	18.89	positive	squamous	0	2	CR	1	6.33	14.193	14.8501	0	0	0	0	0	0	0	0	6	6	0	0	0	0	0	0	0	0	0	0	0	0	3	0	0	0	0	0	0	0	0	0	0	0	0	0	0	0	0
P13	15.93	positive	adenocarcinoma	1	2	NE	3	25.59	1.77413	1.77413	1	0	6	0	0	6	6	0	0	0	6	6	6	0	0	0	6	6	6	0	0	0	0	0	6	6	0	0	0	0	0	6	6	6	6	0	6	0	6
P14	7.84	negative	adenocarcinoma	0	3	SD	2	26.59	0.952772	2.98973	0	1	0	0	0	0	0	0	0	0	0	0	0	0	0	0	0	0	0	0	0	0	0	0	0	0	0	0	0	0	0	0	0	0	0	0	0	0	0
P15	4.71	n.d.	squamous	1	5	NE	3	12.05	0.0328542	0.755647	n.d.	n.d.	n.d.	5	n.d.	n.d.	n.d.	n.d.	n.d.	n.d.	n.d.	n.d.	n.d.	n.d.	n.d.	n.d.	n.d.	n.d.	n.d.	n.d.	n.d.	n.d.	n.d.	n.d.	n.d.	n.d.	5	n.d.	n.d.	n.d.	n.d.	n.d.	n.d.	n.d.	n.d.	n.d.	n.d.	n.d.	n.d.
P16	13.3	n.d.	adenocarcinoma	1	1	CR	2	8.71	18.2669	18.2669	1	6	0	0	6	6	6	0	0	0	0	1	0	6	0	0	2	6	6	0	6	0	0	0	0	0	0	0	6	0	0	0	0	6	0	0	6	0	0
P17	2.35	n.d.	adenocarcinoma	0	1	PD	1	13	1.37988	5.38809	1	1	0	0	0	0	0	0	0	0	0	0	0	0	0	0	0	0	0	0	3	0	0	0	0	0	0	0	0	0	0	0	0	0	0	0	0	0	0
P18	7.83	n.d.	adenocarcinoma	1	1	PD	2	20.2	2.3655	3.61396	0	1	0	0	0	6	6	0	0	0	0	0	0	0	0	0	0	0	0	0	3	0	0	0	0	0	0	0	0	0	0	0	0	0	0	0	0	1	0
P19	0	n.d.	others	1	1	PR	1	8.9	19.3183	20.4025	0	0	0	0	0	0	0	0	0	0	0	0	0	0	0	0	0	0	0	0	0	0	0	7	0	0	0	0	0	0	0	0	0	0	0	0	0	0	0
P20	4.71	negative	others	1	1	NE	3	10	1.44559	1.44559	2	0	0	0	0	6	6	0	0	0	6	7	6	0	0	0	0	0	0	0	4	0	0	7	6	6	0	0	0	0	0	0	6	0	6	0	0	0	0
P21	7.11	positive	adenocarcinoma	1	1	NE	2	11.7	0.525667	0.525667	1	0	0	0	0	6	6	0	0	0	6	0	6	0	0	0	0	0	0	0	0	3	0	0	6	6	0	0	0	0	0	0	6	0	6	0	0	0	0
P22	2.35	n.d.	others	2	1	PD	3	29.7	2.23409	3.38398	0	0	0	0	0	0	0	7	0	0	0	0	0	0	0	7	0	0	0	7	0	7	0	0	0	0	7	0	0	7	0	0	0	0	0	0	0	0	0
P23	3.91	negative	adenocarcinoma	1	4	PD	1	3.6	2.7269	8.47639	0	0	0	0	0	0	0	0	0	0	0	0	0	0	0	0	0	0	0	0	3	0	0	0	0	0	0	0	0	0	0	0	0	0	0	0	0	0	0
P24	3.14	negative	adenocarcinoma	1	5	NE	3	8	3.31828	3.31828	0	0	0	0	0	6	6	0	0	0	0	0	0	0	0	0	0	0	0	0	3	0	0	0	0	0	0	0	0	0	0	0	0	6	0	0	0	0	0
P25	6.28	n.d.	others	1	1	NE	3	10.2	1.34702	1.34702	1	0	0	0	0	1	0	0	0	7	0	1	0	0	0	0	0	0	0	0	0	0	0	0	0	0	0	0	0	0	0	0	0	0	0	0	0	0	0
P26	3.13	positive	others	0	2	PD	2	11.4	2.79261	4.04107	1	0	0	0	0	0	0	0	0	0	0	0	0	0	0	0	0	0	0	0	0	0	0	0	0	0	0	0	0	0	0	0	0	0	0	0	0	0	0
P27	7.05	n.d.	adenocarcinoma	0	4	NE	2	8.98	0.0328542	1.37988	0	0	0	0	0	0	0	0	0	0	0	0	0	0	0	0	0	0	0	0	0	0	0	0	0	0	7	0	0	0	0	0	0	0	0	0	0	0	0
P28	4.7	positive	adenocarcinoma	1	1	PD	3	15.3	2.43121	8.80493	0	0	0	0	0	0	0	0	0	0	0	0	0	0	0	0	0	0	0	0	0	0	0	0	0	0	0	0	0	0	0	0	0	0	0	0	0	0	0
P29	3.19	n.d.	squamous	0	1	PD	1	4.2	1.1499	3.05544	1	0	0	0	0	7	7	0	0	0	0	0	0	0	0	0	0	0	0	0	0	0	0	7	0	0	0	5	0	0	0	0	0	0	0	0	0	0	0
[truncated: 8 more columns]

## Sheet: Figure 3b,c,d
Figure 3b,c,d
	Raw data of Kaplan-Meier estimates
USUBJID	osi	os	pfsi	pfs	Ras.active	TP53.del	AScore.FFPE
P1	0	26.3819	0	25.7577	wild	wild	n.d.
P2	1	7.09651	1	4.3039	wild	wild	n.d.
P3	1	0.854209	1	0.854209	wild	del	n.d.
P4	0	21.6181	0	19.154	wild	wild	5
P5	1	7.8193	1	2.56263	wild	wild	4
P6	1	14.3901	1	2.56263	wild	wild	18
P7	1	0.821355	1	0.821355	activated	wild	0
P8	1	14.8172	1	2.52977	wild	del	15
P9	1	3.71253	1	2.29979	wild	wild	n.d.
P10	1	1.54415	1	1.54415	wild	wild	14
P11	1	3.77823	1	3.77823	activated	del	n.d.
P12	0	14.8501	0	14.193	wild	wild	7
P13	1	1.77413	1	1.77413	wild	del	n.d.
P14	0	2.98973	0	0.952772	wild	wild	2
P15	0	0.755647	0	0.0328542	wild	wild	12
P16	1	18.2669	1	18.2669	wild	del	6
P17	1	5.38809	1	1.37988	activated	del	n.d.
P18	1	3.61396	1	2.3655	activated	wild	1
P19	0	20.4025	1	19.3183	wild	wild	0
P20	1	1.44559	1	1.44559	activated	del	10
P21	1	0.525667	1	0.525667	activated	del	7
P22	1	3.38398	1	2.23409	activated	wild	n.d.
P23	1	8.47639	1	2.7269	activated	wild	8
P24	1	3.31828	1	3.31828	activated	wild	8
P25	1	1.34702	1	1.34702	wild	del	13
P26	1	4.04107	1	2.79261	wild	del	n.d.
P27	0	1.37988	0	0.0328542	wild	wild	21
P30	1	0.722793	1	0.722793	n.d	n.d	18
P28	1	8.80493	1	2.43121	wild	wild	n.d.
P31	1	3.0883	1	3.0883	n.d	n.d	n.d.
P29	1	3.05544	1	1.1499	wild	del	n.d.

## Sheet: Figure 4a
Figure 4a
	Raw data of box plot
Healthy.donors			CUP.patients
USUBJID	ccfDNA.conc		USUBJID	ccfDNA.conc
HC001	0.92		P1	4.14414
HC002	1.53		P10	1.23165
HC003	3.01		P11	3.2844
HC004	1.37		P12	4.57886
HC005	2.27		P13	1.33327
HC006	3.84		P14	1.93308
HC007	1.66		P15	7.9712
HC008	1.58		P16	7.99378
HC009	1.35		P17	15.3013
HC010	1.09		P18	14.0015
HC011	2.67		P19	4.3056
HC012	1.37		P2	14.8711
HC013	3.63		P20	28.0767
HC014	0.86		P21	11.1763
HC015	1.81		P22	12.558
HC016	5.62		P23	1.99671
HC017	1.67		P24	1.25782
HC018	1.41		P25	149.017
HC019	2.83		P26	0.272753
			P27	1.44503
			P28	3.13016
			P29	0.76245
			P3	15.0213
			P32	5.3636
			P33	32.6025
			P34	22.0812
			P35	261.175
			P36	6.6125
			P4	2.43131
			P5	5.015
			P6	1.16045
			P7	5.94412
			P8	3.36168
			P9	15.9086

## Sheet: Figure 4b,e; Suppl. Fig.11a
Figure 4b,e and Supplementary Figure 11a
	Raw data of Kaplan-Meier estimates
USUBJID	osi	os	pfsi	pfs	ccfDNA.conc	ctDNA.conc
P1	0	26.3819	0	25.7577	4.14414	20.3502
P2	1	7.09651	1	4.3039	14.8711	0
P3	1	0.854209	1	0.854209	15.0213	287.294
P4	0	21.6181	0	19.154	2.43131	126.402
P5	1	7.8193	1	2.56263	5.015	35.5204
P6	1	14.3901	1	2.56263	1.16045	0
P7	1	0.821355	1	0.821355	5.94412	73.7071
P8	1	14.8172	1	2.52977	3.36168	0
P9	1	3.71253	1	2.29979	15.9086	0
P10	1	1.54415	1	1.54415	1.23165	37.3974
P11	1	3.77823	1	3.77823	3.2844	8.05673
P12	0	14.8501	0	14.193	4.57886	107.224
P13	1	1.77413	1	1.77413	1.33327	123.824
P14	0	2.98973	0	0.952772	1.93308	107.257
P15	0	0.755647	0	0.0328542	7.9712	2.65707
P16	1	18.2669	1	18.2669	7.99378	276.342
P17	1	5.38809	1	1.37988	15.3013	297.928
P18	1	3.61396	1	2.3655	14.0015	28.2434
P19	0	20.4025	1	19.3183	4.3056	279.994
P20	1	1.44559	1	1.44559	28.0767	4923.55
P21	1	0.525667	1	0.525667	11.1763	1379.53
P22	1	3.38398	1	2.23409	12.558	0
P23	1	8.47639	1	2.7269	1.99671	0.375139
P24	1	3.31828	1	3.31828	1.25782	5.46008
P25	1	1.34702	1	1.34702	149.017	31041.6
P26	1	4.04107	1	2.79261	0.272753	3.45322
P27	0	1.37988	0	0.0328542	1.44503	0
P30	1	0.722793	1	0.722793	n.d	n.d
P28	1	8.80493	1	2.43121	3.13016	37.5303
P31	1	3.0883	1	3.0883	n.d.	n.d.
P29	1	3.05544	1	1.1499	0.76245	63.1597

## Sheet: Figure 4d; Suppl. Fig. 12
Figure 4d and Supplementary Figure 12
	Raw data of scatter plots
USUBJID	Responder	ccfDNA.conc	ctDNA.conc	MBS	target.lesion
P1	yes	4.14414	20.3502	6.84	38.4
P2	no	14.8711	0	20.05	150.5
P3	no	15.0213	287.294	10.83	58.3
P4	yes	2.43131	16.8423	6.26	32.6
P5	no	5.015	129.083	19.49	104.9
P6	no	1.16045	0	11.21	72.1
P7	no	5.94412	73.7071	17.13	71.3
P8	no	3.36168	0	4.52	15.2
P9	no	15.9086	0	26.69	136.9
P10	no	1.23165	37.3974	17.23	82.3
P11	no	3.2844	8.05673	11.42	54.2
P12	yes	4.57886	107.224	6.33	33.3
P13	no	1.33327	123.824	25.59	175.9
P14	yes	1.93308	107.257	26.59	215.9
P15	no	7.9712	947.365	12.05	40.5
P16	yes	7.99378	276.342	8.71	47.1
P17	no	15.3013	297.928	13	100
P18	no	14.0015	28.2434	20.2	152
P19	yes	4.3056	279.994	8.9	59
P20	no	28.0767	4923.55	10	50
P21	no	11.1763	1379.53	11.7	77
P22	no	12.558	0	29.7	237
P23	no	1.99671	0.375139	3.6	16
P24	no	1.25782	5.46008	8	20
P25	no	149.017	31041.6	10.2	42
P26	no	0.272753	3.45322	11.4	54
P27	no	1.44503	75.4919	8.98	49.8
P28	no	3.13016	37.5303	15.3	113
P29	no	0.76245	63.1597	4.2	22

## Sheet: Figure 5a
Figure 5a
	Raw data of time-measured ctDNA content
USUBJID	time	ctDNA.panel
P1	0	20.3502
P1	3	0.644273
P1	6	0.619506
P1	9	0.424607
P1	12	0.631562
P1	15	0.161633
P1	18	0.896779
P1	21	0.501862
P1	24	0.585026
P1	27	0.998659
P2	0	n.d.
P2	3	n.d.
P3	0	287.294
P4	0	16.8423
P4	3	4.91694
P4	6	3.18039
P4	9	0
P4	12	0
P4	15	0.96277
P4	18	0
P4	21	0.584518
P5	0	35.5204
P5	3	336.756
P6	0	0
P6	3	3.87716
P6	6	16.8785
P6	9	4.09001
P6	12	48.8526
P6	15	107.874
P7	0	73.7071
P8	0	0
P8	3	0
P9	0	n.d.
P9	3	n.d.
P10	0	0
P11	0	8.05673
P12	0	107.224
P12	3	10.7698
P12	6	38.5652
P12	9	33.1344
P12	12	18.3741
P12	15	31.7952
P13	0	123.824
P14	0	0
P15	0	2.65707
P16	0	276.342
P16	3	0
P16	6	0.671876
P16	9	0.805273
P16	12	0
P16	15	1.23347
P16	18	1.11296
P17	0	297.928
P18	0	28.2434
P19	0	0
P19	3	0
P19	6	0
P19	9	0
P19	12	0
P19	15	0
P19	21	0
P20	0	4923.55
P21	0	1379.53
P22	0	n.d.
P23	0	0.375139
P23	3	0
P24	0	5.46008
P25	0	31041.6
P26	0	3.45322
P26	3	1693.67
P26	4	809.901
P27	0	0
P28	0	37.5303
P28	3	192.519
P28	4	116.147
P29	0	63.1597

[truncated: 10 more sheets: Figure 5b, c; Suppl. Fig. 16, Figure 5d; 6a,c , Suppl. Fig. 1, Suppl. Fig. 6, Suppl. Tbl. 4, Suppl. Fig. 7b, 8a, 8c, Suppl. Fig. 10, Suppl. Fig. 11b, c, Suppl. Fig. 15b, c, Suppl. Fig. 17a, 17c, 18a]
